# Supplementary material for: Cold Ambient Temperature Promotes Nosema spp. Intensity in Honey Bees (Apis mellifera)
Source: Insects. 2017 Feb 9;8(1):20. doi: 10.3390/insects8010020 (PMC5371948; doi:10.3390/insects8010020)
Supplement: Supplementary file 1 [file insects-08-00020-s001.zip]

Archive with 4 entries (3 files):
- Insects 2017, 8, 20-supplementary/
- Insects 2017, 8, 20-supplementary/Retschnig et al_dataset 1_Nosema intensity.xlsx
- Insects 2017, 8, 20-supplementary/Retschnig et al_dataset 2_Flight days.xlsx
- Insects 2017, 8, 20-supplementary/Retschnig et al_dataset 3_Temperature.xlsx
