# Supplementary material for: Cold Ambient Temperature Promotes Nosema spp. Intensity in Honey Bees (Apis mellifera)
Source: Insects. 2017 Feb 9;8(1):20. doi: 10.3390/insects8010020 (PMC5371948; doi:10.3390/insects8010020)
Supplement: Supplementary file 1 [file insects-08-00020-s001.zip › Insects 2017, 8, 20-supplementary/Retschnig et al_dataset 1_Nosema intensity.xlsx]

## Sheet: Data Intensity
Sampling	Sampling code (refers to sampling month)	Nosema spp. spore_count (x106)	Year	Group (1=winter, 2=no winter)
April 2011	3	0.025	2011	2
April 2011	3	0.025	2011	2
April 2011	3	0.038	2011	2
April 2011	3	0.05	2011	2
April 2011	3	0.05	2011	2
April 2011	3	0.063	2011	2
April 2011	3	0.075	2011	2
April 2011	3	0.075	2011	2
April 2011	3	0.075	2011	2
April 2011	3	0.1	2011	2
April 2011	3	0.1	2011	2
April 2011	3	0.1	2011	2
April 2011	3	0.113	2011	2
April 2011	3	0.113	2011	2
April 2011	3	0.213	2011	2
April 2011	3	0.225	2011	2
April 2011	3	0.263	2011	2
April 2011	3	0.325	2011	2
April 2011	3	0.35	2011	2
April 2011	3	0.35	2011	2
April 2011	3	0.363	2011	2
April 2011	3	0.438	2011	2
April 2011	3	0.475	2011	2
April 2011	3	0.613	2011	2
April 2011	3	0.713	2011	2
April 2011	3	0.75	2011	2
April 2011	3	1.075	2011	2
April 2011	3	1.075	2011	2
April 2011	3	1.188	2011	2
April 2011	3	1.35	2011	2
April 2011	3	1.638	2011	2
April 2011	3	1.738	2011	2
April 2011	3	1.925	2011	2
April 2011	3	2.05	2011	2
April 2011	3	2.8	2011	2
April 2012	12	0.025	2012	2
April 2012	12	0.038	2012	2
April 2012	12	0.063	2012	2
April 2012	12	0.063	2012	2
April 2012	12	0.075	2012	2
April 2012	12	0.113	2012	2
April 2012	12	0.138	2012	2
April 2012	12	0.238	2012	2
April 2012	12	0.3	2012	2
April 2012	12	0.313	2012	2
April 2012	12	0.338	2012	2
April 2012	12	0.338	2012	2
April 2012	12	0.375	2012	2
April 2012	12	0.413	2012	2
April 2012	12	0.413	2012	2
April 2012	12	0.675	2012	2
April 2012	12	0.7	2012	2
April 2012	12	0.913	2012	2
April 2012	12	0.913	2012	2
April 2012	12	1.025	2012	2
April 2012	12	1.05	2012	2
April 2012	12	1.113	2012	2
April 2012	12	1.125	2012	2
April 2012	12	1.488	2012	2
April 2012	12	1.813	2012	2
April 2012	12	1.875	2012	2
April 2012	12	2.875	2012	2
April 2012	12	3.513	2012	2
April 2012	12	3.583	2012	2
April 2012	12	4.013	2012	2
April 2012	12	4.238	2012	2
April 2012	12	6.288	2012	2
August 2011	7	0.075	2011	2
August 2011	7	0.075	2011	2
August 2011	7	0.1	2011	2
August 2011	7	0.113	2011	2
August 2011	7	0.113	2011	2
August 2011	7	0.125	2011	2
August 2011	7	0.125	2011	2
August 2011	7	0.138	2011	2
August 2011	7	0.138	2011	2
August 2011	7	0.2	2011	2
August 2011	7	0.2	2011	2
August 2011	7	0.225	2011	2
August 2011	7	0.275	2011	2
August 2011	7	0.4	2011	2
August 2011	7	0.513	2011	2
August 2011	7	0.55	2011	2
August 2011	7	0.575	2011	2
August 2011	7	0.575	2011	2
August 2011	7	0.875	2011	2
August 2011	7	1.05	2011	2
August 2011	7	1.113	2011	2
August 2011	7	1.363	2011	2
August 2011	7	3.025	2011	2
August 2012	16	0.05	2012	2
August 2012	16	0.063	2012	2
August 2012	16	0.063	2012	2
August 2012	16	0.088	2012	2
August 2012	16	0.113	2012	2
August 2012	16	0.15	2012	2
August 2012	16	0.15	2012	2
August 2012	16	0.163	2012	2
August 2012	16	0.163	2012	2
August 2012	16	0.188	2012	2
August 2012	16	0.2	2012	2
August 2012	16	0.338	2012	2
August 2012	16	0.388	2012	2
August 2012	16	0.438	2012	2
August 2012	16	0.463	2012	2
August 2012	16	0.475	2012	2
August 2012	16	0.475	2012	2
August 2012	16	0.513	2012	2
August 2012	16	0.663	2012	2
August 2012	16	0.713	2012	2
August 2012	16	0.85	2012	2
August 2012	16	0.913	2012	2
August 2012	16	0.925	2012	2
August 2012	16	0.988	2012	2
August 2012	16	1.188	2012	2
August 2012	16	1.238	2012	2
August 2012	16	1.7	2012	2
August 2012	16	1.913	2012	2
August 2012	16	2.293	2012	2
Juli 2011	6	0.025	2011	2
Juli 2011	6	0.038	2011	2
Juli 2011	6	0.038	2011	2
Juli 2011	6	0.038	2011	2
Juli 2011	6	0.038	2011	2
Juli 2011	6	0.05	2011	2
Juli 2011	6	0.063	2011	2
Juli 2011	6	0.063	2011	2
Juli 2011	6	0.063	2011	2
Juli 2011	6	0.088	2011	2
Juli 2011	6	0.088	2011	2
Juli 2011	6	0.1	2011	2
Juli 2011	6	0.163	2011	2
Juli 2011	6	0.163	2011	2
Juli 2011	6	0.188	2011	2
Juli 2011	6	0.2	2011	2
Juli 2011	6	0.2	2011	2
Juli 2011	6	0.225	2011	2
Juli 2011	6	0.275	2011	2
Juli 2011	6	0.313	2011	2
Juli 2011	6	0.325	2011	2
Juli 2011	6	0.388	2011	2
Juli 2011	6	0.388	2011	2
Juli 2011	6	0.413	2011	2
Juli 2011	6	0.425	2011	2
Juli 2011	6	0.438	2011	2
Juli 2011	6	0.438	2011	2
Juli 2011	6	0.438	2011	2
Juli 2011	6	0.463	2011	2
Juli 2011	6	0.6	2011	2
Juli 2011	6	0.813	2011	2
Juli 2011	6	1.875	2011	2
Juli 2011	6	2.463	2011	2
Juli 2012	15	0.038	2012	2
Juli 2012	15	0.075	2012	2
Juli 2012	15	0.088	2012	2
Juli 2012	15	0.113	2012	2
Juli 2012	15	0.113	2012	2
Juli 2012	15	0.138	2012	2
Juli 2012	15	0.138	2012	2
Juli 2012	15	0.15	2012	2
Juli 2012	15	0.163	2012	2
Juli 2012	15	0.175	2012	2
Juli 2012	15	0.188	2012	2
Juli 2012	15	0.2	2012	2
Juli 2012	15	0.213	2012	2
Juli 2012	15	0.238	2012	2
Juli 2012	15	0.25	2012	2
Juli 2012	15	0.263	2012	2
Juli 2012	15	0.263	2012	2
Juli 2012	15	0.3	2012	2
Juli 2012	15	0.363	2012	2
Juli 2012	15	0.388	2012	2
Juli 2012	15	0.413	2012	2
Juli 2012	15	0.438	2012	2
Juli 2012	15	0.438	2012	2
Juli 2012	15	0.45	2012	2
Juli 2012	15	0.538	2012	2
Juli 2012	15	0.55	2012	2
Juli 2012	15	0.613	2012	2
Juli 2012	15	0.675	2012	2
Juli 2012	15	0.688	2012	2
Juli 2012	15	0.763	2012	2
Juli 2012	15	0.9	2012	2
Juli 2012	15	1	2012	2
Juli 2012	15	1.125	2012	2
Juli 2012	15	1.3	2012	2
Juli 2012	15	1.325	2012	2
Juli 2012	15	1.5	2012	2
Juli 2012	15	2.475	2012	2
Juni 2011	5	0.025	2011	2
Juni 2011	5	0.075	2011	2
Juni 2011	5	0.1	2011	2
Juni 2011	5	0.1	2011	2
Juni 2011	5	0.113	2011	2
Juni 2011	5	0.163	2011	2
Juni 2011	5	0.175	2011	2
Juni 2011	5	0.188	2011	2
Juni 2011	5	0.188	2011	2
Juni 2011	5	0.213	2011	2
Juni 2011	5	0.225	2011	2
Juni 2011	5	0.275	2011	2
Juni 2011	5	0.325	2011	2
Juni 2011	5	0.375	2011	2
Juni 2011	5	0.388	2011	2
Juni 2011	5	0.425	2011	2
Juni 2011	5	0.463	2011	2
Juni 2011	5	0.75	2011	2
Juni 2011	5	0.988	2011	2
Juni 2011	5	1.138	2011	2
Juni 2012	14	0.025	2012	2
Juni 2012	14	0.025	2012	2
Juni 2012	14	0.025	2012	2
Juni 2012	14	0.038	2012	2
Juni 2012	14	0.038	2012	2
Juni 2012	14	0.038	2012	2
Juni 2012	14	0.038	2012	2
Juni 2012	14	0.05	2012	2
Juni 2012	14	0.05	2012	2
Juni 2012	14	0.075	2012	2
Juni 2012	14	0.088	2012	2
Juni 2012	14	0.113	2012	2
Juni 2012	14	0.138	2012	2
Juni 2012	14	0.188	2012	2
Juni 2012	14	0.225	2012	2
Juni 2012	14	0.25	2012	2
Juni 2012	14	0.263	2012	2
Juni 2012	14	0.275	2012	2
Juni 2012	14	0.275	2012	2
Juni 2012	14	0.288	2012	2
Juni 2012	14	0.3	2012	2
Juni 2012	14	0.313	2012	2
Juni 2012	14	0.349	2012	2
Juni 2012	14	0.388	2012	2
Juni 2012	14	0.413	2012	2
Juni 2012	14	0.45	2012	2
Juni 2012	14	0.513	2012	2
Juni 2012	14	0.523	2012	2
Juni 2012	14	0.538	2012	2
Juni 2012	14	0.65	2012	2
Juni 2012	14	0.675	2012	2
Juni 2012	14	0.713	2012	2
Juni 2012	14	0.725	2012	2
Juni 2012	14	0.75	2012	2
Juni 2012	14	0.788	2012	2
Juni 2012	14	0.8	2012	2
Juni 2012	14	0.857	2012	2
Juni 2012	14	0.9	2012	2
Juni 2012	14	1	2012	2
Juni 2012	14	1.025	2012	2
Juni 2012	14	1.125	2012	2
Juni 2012	14	1.225	2012	2
Juni 2012	14	1.35	2012	2
Juni 2012	14	1.488	2012	2
Juni 2012	14	1.688	2012	2
Juni 2012	14	1.713	2012	2
Mai 2011	4	0.025	2011	2
Mai 2011	4	0.025	2011	2
Mai 2011	4	0.038	2011	2
Mai 2011	4	0.05	2011	2
Mai 2011	4	0.054	2011	2
Mai 2011	4	0.075	2011	2
Mai 2011	4	0.088	2011	2
Mai 2011	4	0.088	2011	2
Mai 2011	4	0.125	2011	2
Mai 2011	4	0.138	2011	2
Mai 2011	4	0.138	2011	2
Mai 2011	4	0.138	2011	2
Mai 2011	4	0.188	2011	2
Mai 2011	4	0.201	2011	2
Mai 2011	4	0.213	2011	2
Mai 2011	4	0.25	2011	2
Mai 2011	4	0.363	2011	2
Mai 2011	4	0.4	2011	2
Mai 2011	4	0.488	2011	2
Mai 2011	4	0.513	2011	2
Mai 2011	4	0.588	2011	2
Mai 2011	4	0.625	2011	2
Mai 2011	4	0.675	2011	2
Mai 2011	4	0.688	2011	2
Mai 2011	4	1.025	2011	2
Mai 2011	4	1.188	2011	2
Mai 2011	4	2.763	2011	2
Mai 2012	13	0.088	2012	2
Mai 2012	13	0.125	2012	2
Mai 2012	13	0.163	2012	2
Mai 2012	13	0.175	2012	2
Mai 2012	13	0.188	2012	2
Mai 2012	13	0.188	2012	2
Mai 2012	13	0.188	2012	2
Mai 2012	13	0.213	2012	2
Mai 2012	13	0.225	2012	2
Mai 2012	13	0.238	2012	2
Mai 2012	13	0.25	2012	2
Mai 2012	13	0.275	2012	2
Mai 2012	13	0.313	2012	2
Mai 2012	13	0.338	2012	2
Mai 2012	13	0.35	2012	2
Mai 2012	13	0.375	2012	2
Mai 2012	13	0.375	2012	2
Mai 2012	13	0.4	2012	2
Mai 2012	13	0.475	2012	2
Mai 2012	13	0.5	2012	2
Mai 2012	13	0.613	2012	2
Mai 2012	13	0.634	2012	2
Mai 2012	13	0.663	2012	2
Mai 2012	13	0.713	2012	2
Mai 2012	13	0.775	2012	2
Mai 2012	13	0.838	2012	2
Mai 2012	13	0.888	2012	2
Mai 2012	13	0.938	2012	2
Mai 2012	13	1.113	2012	2
Mai 2012	13	1.125	2012	2
Mai 2012	13	1.2	2012	2
Mai 2012	13	1.213	2012	2
Mai 2012	13	1.363	2012	2
Mai 2012	13	1.425	2012	2
Mai 2012	13	1.45	2012	2
Mai 2012	13	1.625	2012	2
Mai 2012	13	2.088	2012	2
Mai 2012	13	2.7	2012	2
Mai 2012	13	3.113	2012	2
Mai 2012	13	6.013	2012	2
Oktober 2011	9	0.025	2011	2
Oktober 2011	9	0.025	2011	2
Oktober 2011	9	0.263	2011	2
Oktober 2011	9	0.275	2011	2
Oktober 2011	9	0.325	2011	2
Oktober 2011	9	0.363	2011	2
Oktober 2011	9	0.363	2011	2
Oktober 2011	9	0.45	2011	2
Oktober 2011	9	0.563	2011	2
Oktober 2011	9	0.663	2011	2
Oktober 2011	9	0.713	2011	2
Oktober 2011	9	0.763	2011	2
Oktober 2011	9	1.563	2011	2
Oktober 2012	18	0.05	2012	2
Oktober 2012	18	0.2	2012	2
Oktober 2012	18	0.3	2012	2
Oktober 2012	18	0.3	2012	2
Oktober 2012	18	0.388	2012	2
Oktober 2012	18	0.438	2012	2
Oktober 2012	18	0.438	2012	2
Oktober 2012	18	0.438	2012	2
Oktober 2012	18	0.45	2012	2
Oktober 2012	18	0.45	2012	2
Oktober 2012	18	0.525	2012	2
Oktober 2012	18	1.088	2012	2
Oktober 2012	18	1.275	2012	2
Oktober 2012	18	1.388	2012	2
Oktober 2012	18	1.825	2012	2
Oktober 2012	18	2.488	2012	2
September 2011	8	0.025	2011	2
September 2011	8	0.038	2011	2
September 2011	8	0.063	2011	2
September 2011	8	0.075	2011	2
September 2011	8	0.1	2011	2
September 2011	8	0.125	2011	2
September 2011	8	0.275	2011	2
September 2011	8	0.288	2011	2
September 2011	8	0.525	2011	2
September 2011	8	0.588	2011	2
September 2011	8	0.65	2011	2
September 2011	8	0.888	2011	2
September 2011	8	1.288	2011	2
September 2011	8	1.45	2011	2
September 2011	8	3.288	2011	2
September 2012	17	0.088	2012	2
September 2012	17	0.175	2012	2
September 2012	17	0.188	2012	2
September 2012	17	0.2	2012	2
September 2012	17	0.225	2012	2
September 2012	17	0.238	2012	2
September 2012	17	0.238	2012	2
September 2012	17	0.238	2012	2
September 2012	17	0.275	2012	2
September 2012	17	0.288	2012	2
September 2012	17	0.313	2012	2
September 2012	17	0.313	2012	2
September 2012	17	0.363	2012	2
September 2012	17	0.425	2012	2
September 2012	17	0.45	2012	2
September 2012	17	0.475	2012	2
September 2012	17	0.613	2012	2
September 2012	17	0.625	2012	2
September 2012	17	0.725	2012	2
September 2012	17	0.838	2012	2
September 2012	17	0.863	2012	2
September 2012	17	1.375	2012	2
September 2012	17	2.088	2012	2
September 2012	17	2.25	2012	2
September 2012	17	2.325	2012	2
Winter I 2011	1	0.488	2011	1
Winter I 2011	1	0.488	2011	1
Winter I 2011	1	0.788	2011	1
Winter I 2011	1	0.825	2011	1
Winter I 2011	1	0.825	2011	1
Winter I 2011	1	0.825	2011	1
Winter I 2011	1	1.925	2011	1
Winter I 2011	1	2	2011	1
Winter I 2011	1	4.6	2011	1
Winter I 2011	1	7.9	2011	1
Winter I 2012	10	0.313	2012	1
Winter I 2012	10	2.088	2012	1
Winter I 2012	10	3.413	2012	1
Winter I 2012	10	4.2	2012	1
Winter I 2012	10	4.55	2012	1
Winter I 2012	10	5.238	2012	1
Winter I 2012	10	10.088	2012	1
Winter II 2011	2	0.05	2011	1
Winter II 2011	2	0.288	2011	1
Winter II 2011	2	0.538	2011	1
Winter II 2011	2	0.588	2011	1
Winter II 2011	2	0.613	2011	1
Winter II 2011	2	1.225	2011	1
Winter II 2011	2	1.313	2011	1
Winter II 2011	2	2.013	2011	1
Winter II 2011	2	2.15	2011	1
Winter II 2012	11	0.025	2012	1
Winter II 2012	11	0.238	2012	1
Winter II 2012	11	0.4	2012	1
