# Supplementary material for: Cold Ambient Temperature Promotes Nosema spp. Intensity in Honey Bees (Apis mellifera)
Source: Insects. 2017 Feb 9;8(1):20. doi: 10.3390/insects8010020 (PMC5371948; doi:10.3390/insects8010020)
Supplement: Supplementary file 1 [file insects-08-00020-s001.zip › Insects 2017, 8, 20-supplementary/Retschnig et al_dataset 2_Flight days.xlsx]

## Sheet: Data_colony based
Time period (1 = 4 weeks before sampling (b.s.), 7= last 3 weeks b. s., 14= last 2 weeks b.s., 21= last week b. s.)	Average midday temperature °C	Nosema spp. spore count (x106)	Proportion of flight days % during the respective time period (see column A)	Group (1= 100% flight days, 0= < 100% of flight days)	Group threshold 90 % (1= >90% flight days, 0= < 90% of flight days)	Group threshold 75 % (1= >90% flight days, 0= < 75% of flight days)	Group threshold 50 % (1= >50% flight days, 0= < 90% of flight days)
1	8.69	0.025	0.65	0	0	0	1
7	9.11	0.025	0.68	0	0	0	1
14	10.74	0.025	0.83	0	0	1	1
21	11.52	0.025	0.91	0	1	1	1
1	8.6	0.025	0.43	0	0	0	0
7	8.54	0.025	0.46	0	0	0	0
14	9.64	0.025	0.53	0	0	0	1
21	12.34	0.025	0.7	0	0	0	1
1	18.04	0.025	1	1	1	1	1
7	18.46	0.025	1	1	1	1	1
14	20.06	0.025	1	1	1	1	1
21	20.26	0.025	1	1	1	1	1
1	20.86	0.025	1	1	1	1	1
7	20.05	0.025	1	1	1	1	1
14	17.95	0.025	1	1	1	1	1
21	19.43	0.025	1	1	1	1	1
1	20.04	0.025	1	1	1	1	1
7	20.46	0.025	1	1	1	1	1
14	22.09	0.025	1	1	1	1	1
21	22.4	0.025	1	1	1	1	1
1	9.83	0.025	0.48	0	0	0	0
1	9.83	0.025	0.48	0	0	0	0
7	8.32	0.025	0.36	0	0	0	0
7	8.32	0.025	0.36	0	0	0	0
14	7.66	0.025	0.28	0	0	0	0
14	7.66	0.025	0.28	0	0	0	0
21	7.12	0.025	0.27	0	0	0	0
21	7.12	0.025	0.27	0	0	0	0
1	19.9	0.025	1	1	1	1	1
7	19.78	0.025	1	1	1	1	1
14	18.76	0.025	1	1	1	1	1
21	19.47	0.025	1	1	1	1	1
1	18.67	0.025	1	1	1	1	1
7	18.17	0.025	1	1	1	1	1
14	17.1	0.025	1	1	1	1	1
21	17.07	0.025	1	1	1	1	1
1	16.76	0.025	1	1	1	1	1
7	17.14	0.025	1	1	1	1	1
14	18.13	0.025	1	1	1	1	1
21	18.94	0.025	1	1	1	1	1
1	17.49	0.025	1	1	1	1	1
7	16.78	0.025	1	1	1	1	1
14	16.56	0.025	1	1	1	1	1
21	18.09	0.025	1	1	1	1	1
1	19.2	0.025	1	1	1	1	1
7	19.54	0.025	1	1	1	1	1
14	21.06	0.025	1	1	1	1	1
21	21.46	0.025	1	1	1	1	1
1	16.97	0.0375	1	1	1	1	1
7	16.92	0.0375	1	1	1	1	1
14	15.76	0.0375	1	1	1	1	1
21	15.96	0.0375	1	1	1	1	1
1	18.91	0.0375	1	1	1	1	1
7	19.51	0.0375	1	1	1	1	1
14	20.95	0.0375	1	1	1	1	1
21	21.26	0.0375	1	1	1	1	1
1	17.92	0.0375	1	1	1	1	1
7	17.96	0.0375	1	1	1	1	1
14	16.73	0.0375	1	1	1	1	1
21	17.09	0.0375	1	1	1	1	1
1	18.04	0.0375	1	1	1	1	1
7	18.46	0.0375	1	1	1	1	1
14	20.06	0.0375	1	1	1	1	1
21	20.26	0.0375	1	1	1	1	1
1	20.72	0.0375	1	1	1	1	1
7	20.84	0.0375	1	1	1	1	1
14	20.84	0.0375	1	1	1	1	1
21	21.28	0.0375	1	1	1	1	1
1	16.97	0.0375	1	1	1	1	1
7	16.63	0.0375	1	1	1	1	1
14	15.27	0.0375	1	1	1	1	1
21	15.19	0.0375	1	1	1	1	1
1	18.46	0.0375	1	1	1	1	1
7	17.91	0.0375	1	1	1	1	1
14	16.48	0.0375	1	1	1	1	1
21	16.53	0.0375	1	1	1	1	1
1	21.14	0.0375	1	1	1	1	1
7	20.41	0.0375	1	1	1	1	1
14	18.31	0.0375	1	1	1	1	1
21	19.52	0.0375	1	1	1	1	1
1	18.67	0.0375	1	1	1	1	1
7	18.17	0.0375	1	1	1	1	1
14	17.1	0.0375	1	1	1	1	1
21	17.07	0.0375	1	1	1	1	1
1	19.71	0.0375	1	1	1	1	1
7	19.78	0.0375	1	1	1	1	1
14	21.02	0.0375	1	1	1	1	1
21	21.44	0.0375	1	1	1	1	1
1	19.2	0.0375	1	1	1	1	1
7	19.54	0.0375	1	1	1	1	1
14	21.06	0.0375	1	1	1	1	1
21	21.46	0.0375	1	1	1	1	1
1	26.58	0.05	1	1	1	1	1
7	26.65	0.05	1	1	1	1	1
14	26.47	0.05	1	1	1	1	1
21	25.43	0.05	1	1	1	1	1
1	20.86	0.05	1	1	1	1	1
7	20.07	0.05	1	1	1	1	1
14	17.92	0.05	1	1	1	1	1
21	19.14	0.05	1	1	1	1	1
1	19.9	0.05	1	1	1	1	1
7	19.78	0.05	1	1	1	1	1
14	18.76	0.05	1	1	1	1	1
21	19.47	0.05	1	1	1	1	1
1	19.71	0.05	1	1	1	1	1
7	19.78	0.05	1	1	1	1	1
14	21.02	0.05	1	1	1	1	1
21	21.44	0.05	1	1	1	1	1
1	19.2	0.05	1	1	1	1	1
7	19.54	0.05	1	1	1	1	1
14	21.06	0.05	1	1	1	1	1
21	21.46	0.05	1	1	1	1	1
1	13.85	0.05	0.87	0	0	1	1
7	13.01	0.05	0.84	0	0	1	1
14	11.74	0.05	0.78	0	0	1	1
21	11.46	0.05	0.73	0	0	0	1
1	23.63	0.0535714	1	1	1	1	1
7	23.5	0.0535714	1	1	1	1	1
14	22.63	0.0535714	1	1	1	1	1
21	22.31	0.0535714	1	1	1	1	1
1	10.45	0.0625	0.6	0	0	0	1
7	10.37	0.0625	0.54	0	0	0	1
14	11.66	0.0625	0.59	0	0	0	1
21	14.39	0.0625	0.7	0	0	0	1
1	18.63	0.0625	1	1	1	1	1
7	18.23	0.0625	1	1	1	1	1
14	16.86	0.0625	1	1	1	1	1
21	17.15	0.0625	1	1	1	1	1
1	21.25	0.0625	1	1	1	1	1
1	21.25	0.0625	1	1	1	1	1
7	21.04	0.0625	1	1	1	1	1
7	21.04	0.0625	1	1	1	1	1
14	21.32	0.0625	1	1	1	1	1
14	21.32	0.0625	1	1	1	1	1
21	20.17	0.0625	1	1	1	1	1
21	20.17	0.0625	1	1	1	1	1
1	19.9	0.0625	1	1	1	1	1
7	19.78	0.0625	1	1	1	1	1
14	18.76	0.0625	1	1	1	1	1
21	19.47	0.0625	1	1	1	1	1
1	18.67	0.0625	1	1	1	1	1
7	18.17	0.0625	1	1	1	1	1
14	17.1	0.0625	1	1	1	1	1
21	17.07	0.0625	1	1	1	1	1
1	12.33	0.0625	0.93	0	1	1	1
7	12.25	0.0625	0.92	0	1	1	1
14	13.24	0.0625	1	1	1	1	1
21	14.87	0.0625	1	1	1	1	1
1	17.84	0.0625	1	1	1	1	1
7	17.58	0.0625	1	1	1	1	1
14	16.21	0.0625	1	1	1	1	1
21	16.54	0.0625	1	1	1	1	1
1	18.11	0.075	1	1	1	1	1
7	16.66	0.075	1	1	1	1	1
14	16.3	0.075	1	1	1	1	1
21	17.39	0.075	1	1	1	1	1
1	18.38	0.075	1	1	1	1	1
7	18.67	0.075	1	1	1	1	1
14	19.55	0.075	1	1	1	1	1
21	19.84	0.075	1	1	1	1	1
1	20.04	0.075	1	1	1	1	1
7	20.46	0.075	1	1	1	1	1
14	22.09	0.075	1	1	1	1	1
21	22.4	0.075	1	1	1	1	1
1	17.39	0.075	0.93	0	1	1	1
7	17.09	0.075	0.92	0	1	1	1
14	16.44	0.075	0.88	0	0	1	1
21	18	0.075	1	1	1	1	1
1	22.22	0.075	1	1	1	1	1
7	21.96	0.075	1	1	1	1	1
14	22.58	0.075	1	1	1	1	1
21	21.8	0.075	1	1	1	1	1
1	12.33	0.075	0.93	0	1	1	1
7	12.25	0.075	0.92	0	1	1	1
14	13.24	0.075	1	1	1	1	1
21	14.87	0.075	1	1	1	1	1
1	20.46	0.075	1	1	1	1	1
7	20.34	0.075	1	1	1	1	1
14	21.22	0.075	1	1	1	1	1
21	20.73	0.075	1	1	1	1	1
1	19.39	0.075	1	1	1	1	1
7	19.54	0.075	1	1	1	1	1
14	19.46	0.075	1	1	1	1	1
21	19.86	0.075	1	1	1	1	1
1	19.2	0.0875	1	1	1	1	1
7	18.16	0.0875	1	1	1	1	1
14	17.66	0.0875	1	1	1	1	1
21	19.07	0.0875	1	1	1	1	1
1	20	0.0875	1	1	1	1	1
7	20.69	0.0875	1	1	1	1	1
14	22.54	0.0875	1	1	1	1	1
21	22.1	0.0875	1	1	1	1	1
1	16.98	0.0875	1	1	1	1	1
7	15.78	0.0875	1	1	1	1	1
14	15.67	0.0875	1	1	1	1	1
21	16.9	0.0875	1	1	1	1	1
1	17.41	0.0875	1	1	1	1	1
7	17.14	0.0875	1	1	1	1	1
14	15.82	0.0875	1	1	1	1	1
21	15.85	0.0875	1	1	1	1	1
1	18.63	0.0875	1	1	1	1	1
7	18.23	0.0875	1	1	1	1	1
14	16.86	0.0875	1	1	1	1	1
21	17.15	0.0875	1	1	1	1	1
1	20.72	0.0875	1	1	1	1	1
7	20.84	0.0875	1	1	1	1	1
14	20.84	0.0875	1	1	1	1	1
21	21.28	0.0875	1	1	1	1	1
1	21.25	0.0875	1	1	1	1	1
7	21.04	0.0875	1	1	1	1	1
14	21.32	0.0875	1	1	1	1	1
21	20.17	0.0875	1	1	1	1	1
1	15.84	0.0875	1	1	1	1	1
7	15.38	0.0875	1	1	1	1	1
14	14.35	0.0875	1	1	1	1	1
21	13.6	0.0875	1	1	1	1	1
1	15.86	0.0875	0.94	0	1	1	1
7	16.37	0.0875	0.92	0	1	1	1
14	16.69	0.0875	0.89	0	0	1	1
21	18.49	0.0875	1	1	1	1	1
1	17.1	0.1	1	1	1	1	1
7	17.31	0.1	1	1	1	1	1
14	18.36	0.1	1	1	1	1	1
21	19.28	0.1	1	1	1	1	1
1	17.13	0.1	1	1	1	1	1
7	16.49	0.1	1	1	1	1	1
14	15.12	0.1	1	1	1	1	1
21	14.99	0.1	1	1	1	1	1
1	18.46	0.1	1	1	1	1	1
7	17.91	0.1	1	1	1	1	1
14	16.48	0.1	1	1	1	1	1
21	16.53	0.1	1	1	1	1	1
1	20.18	0.1	1	1	1	1	1
7	20.05	0.1	1	1	1	1	1
14	20.7	0.1	1	1	1	1	1
21	19.56	0.1	1	1	1	1	1
1	19.04	0.1	1	1	1	1	1
7	19.28	0.1	1	1	1	1	1
14	19.84	0.1	1	1	1	1	1
21	20.53	0.1	1	1	1	1	1
1	9.86	0.1125	0.63	0	0	0	1
7	9.82	0.1125	0.63	0	0	0	1
14	10.65	0.1125	0.65	0	0	0	1
21	12.7	0.1125	0.8	0	0	1	1
1	19.09	0.1125	1	1	1	1	1
7	19.64	0.1125	1	1	1	1	1
14	21.33	0.1125	1	1	1	1	1
21	21.56	0.1125	1	1	1	1	1
1	20.29	0.1125	1	1	1	1	1
7	20.62	0.1125	1	1	1	1	1
14	21.8	0.1125	1	1	1	1	1
21	21.48	0.1125	1	1	1	1	1
1	19.4	0.1125	1	1	1	1	1
7	19.4	0.1125	1	1	1	1	1
14	19.38	0.1125	1	1	1	1	1
21	19.82	0.1125	1	1	1	1	1
1	21.56	0.1125	1	1	1	1	1
7	21.55	0.1125	1	1	1	1	1
14	22.5	0.1125	1	1	1	1	1
21	21.96	0.1125	1	1	1	1	1
1	26.58	0.1125	1	1	1	1	1
7	26.65	0.1125	1	1	1	1	1
14	26.47	0.1125	1	1	1	1	1
21	25.43	0.1125	1	1	1	1	1
1	19.04	0.1125	1	1	1	1	1
7	19.28	0.1125	1	1	1	1	1
14	19.84	0.1125	1	1	1	1	1
21	20.53	0.1125	1	1	1	1	1
1	19.39	0.1125	1	1	1	1	1
7	19.54	0.1125	1	1	1	1	1
14	19.46	0.1125	1	1	1	1	1
21	19.86	0.1125	1	1	1	1	1
1	20.5	0.125	1	1	1	1	1
7	20.38	0.125	1	1	1	1	1
14	21.33	0.125	1	1	1	1	1
21	20.62	0.125	1	1	1	1	1
1	16.19	0.125	0.97	0	1	1	1
7	16.51	0.125	0.96	0	1	1	1
14	16.56	0.125	0.94	0	1	1	1
21	19.12	0.125	1	1	1	1	1
1	16.98	0.125	1	1	1	1	1
7	15.78	0.125	1	1	1	1	1
14	15.67	0.125	1	1	1	1	1
21	16.9	0.125	1	1	1	1	1
1	20.29	0.125	1	1	1	1	1
7	20.62	0.125	1	1	1	1	1
14	21.8	0.125	1	1	1	1	1
21	21.48	0.125	1	1	1	1	1
1	18.47	0.125	1	1	1	1	1
7	17.92	0.125	1	1	1	1	1
14	16.9	0.125	1	1	1	1	1
21	17.69	0.125	1	1	1	1	1
1	18.11	0.1375	1	1	1	1	1
7	16.66	0.1375	1	1	1	1	1
14	16.3	0.1375	1	1	1	1	1
21	17.39	0.1375	1	1	1	1	1
1	9.71	0.1375	0.5	0	0	0	1
7	9.63	0.1375	0.42	0	0	0	0
14	10.94	0.1375	0.53	0	0	0	1
21	13.9	0.1375	0.7	0	0	0	1
1	19	0.1375	1	1	1	1	1
7	18.86	0.1375	1	1	1	1	1
14	19.81	0.1375	1	1	1	1	1
21	19.04	0.1375	1	1	1	1	1
1	18.83	0.1375	1	1	1	1	1
7	17.95	0.1375	1	1	1	1	1
14	17.61	0.1375	1	1	1	1	1
21	18.84	0.1375	1	1	1	1	1
1	20.29	0.1375	1	1	1	1	1
7	20.62	0.1375	1	1	1	1	1
14	21.8	0.1375	1	1	1	1	1
21	21.48	0.1375	1	1	1	1	1
1	19.63	0.1375	1	1	1	1	1
7	20.12	0.1375	1	1	1	1	1
14	21.89	0.1375	1	1	1	1	1
21	22.01	0.1375	1	1	1	1	1
1	21.14	0.1375	1	1	1	1	1
7	20.41	0.1375	1	1	1	1	1
14	18.31	0.1375	1	1	1	1	1
21	19.52	0.1375	1	1	1	1	1
1	21.83	0.1375	1	1	1	1	1
1	21.83	0.1375	1	1	1	1	1
7	22.27	0.1375	1	1	1	1	1
7	22.27	0.1375	1	1	1	1	1
14	22.56	0.1375	1	1	1	1	1
14	22.56	0.1375	1	1	1	1	1
21	23.25	0.1375	1	1	1	1	1
21	23.25	0.1375	1	1	1	1	1
1	20.92	0.15	1	1	1	1	1
7	20.71	0.15	1	1	1	1	1
14	20.96	0.15	1	1	1	1	1
21	20.05	0.15	1	1	1	1	1
1	20.72	0.15	1	1	1	1	1
7	20.84	0.15	1	1	1	1	1
14	20.84	0.15	1	1	1	1	1
21	21.28	0.15	1	1	1	1	1
1	26.58	0.15	1	1	1	1	1
7	26.65	0.15	1	1	1	1	1
14	26.47	0.15	1	1	1	1	1
21	25.43	0.15	1	1	1	1	1
1	17.83	0.1625	1	1	1	1	1
7	17.51	0.1625	1	1	1	1	1
14	16.19	0.1625	1	1	1	1	1
21	16.83	0.1625	1	1	1	1	1
1	19.9	0.1625	1	1	1	1	1
7	20.1	0.1625	1	1	1	1	1
14	20.05	0.1625	1	1	1	1	1
21	21.12	0.1625	1	1	1	1	1
1	16.47	0.1625	1	1	1	1	1
7	16.48	0.1625	1	1	1	1	1
14	15.18	0.1625	1	1	1	1	1
21	15.4	0.1625	1	1	1	1	1
1	20.92	0.1625	1	1	1	1	1
7	20.71	0.1625	1	1	1	1	1
14	20.96	0.1625	1	1	1	1	1
21	20.05	0.1625	1	1	1	1	1
1	16.11	0.1625	1	1	1	1	1
7	16.5	0.1625	1	1	1	1	1
14	16.74	0.1625	1	1	1	1	1
21	19.01	0.1625	1	1	1	1	1
1	18.48	0.1625	1	1	1	1	1
7	18.85	0.1625	1	1	1	1	1
14	20.07	0.1625	1	1	1	1	1
21	21.42	0.1625	1	1	1	1	1
1	25.77	0.1625	1	1	1	1	1
7	25.79	0.1625	1	1	1	1	1
14	25.82	0.1625	1	1	1	1	1
21	24.68	0.1625	1	1	1	1	1
1	17.1	0.175	1	1	1	1	1
7	17.31	0.175	1	1	1	1	1
14	18.36	0.175	1	1	1	1	1
21	19.28	0.175	1	1	1	1	1
1	13.57	0.175	1	1	1	1	1
7	13.18	0.175	1	1	1	1	1
14	12.34	0.175	1	1	1	1	1
21	12.47	0.175	1	1	1	1	1
1	20.72	0.175	1	1	1	1	1
7	20.84	0.175	1	1	1	1	1
14	20.84	0.175	1	1	1	1	1
21	21.28	0.175	1	1	1	1	1
1	18.87	0.1875	1	1	1	1	1
7	19.44	0.1875	1	1	1	1	1
14	20.88	0.1875	1	1	1	1	1
21	21.11	0.1875	1	1	1	1	1
1	14.62	0.1875	0.9	0	1	1	1
7	14.73	0.1875	0.88	0	0	1	1
14	14.75	0.1875	0.89	0	0	1	1
21	17.13	0.1875	1	1	1	1	1
1	19.29	0.1875	1	1	1	1	1
7	19.05	0.1875	1	1	1	1	1
14	19.52	0.1875	1	1	1	1	1
21	18.58	0.1875	1	1	1	1	1
1	18.83	0.1875	1	1	1	1	1
7	17.95	0.1875	1	1	1	1	1
14	17.61	0.1875	1	1	1	1	1
21	18.84	0.1875	1	1	1	1	1
1	17.41	0.1875	1	1	1	1	1
7	17.14	0.1875	1	1	1	1	1
14	15.82	0.1875	1	1	1	1	1
21	15.85	0.1875	1	1	1	1	1
1	16.51	0.1875	0.97	0	1	1	1
7	16.77	0.1875	0.96	0	1	1	1
14	16.9	0.1875	0.94	0	1	1	1
21	19.25	0.1875	1	1	1	1	1
1	18.48	0.1875	1	1	1	1	1
7	18.85	0.1875	1	1	1	1	1
14	20.07	0.1875	1	1	1	1	1
21	21.42	0.1875	1	1	1	1	1
1	15.84	0.1875	1	1	1	1	1
7	15.38	0.1875	1	1	1	1	1
14	14.35	0.1875	1	1	1	1	1
21	13.6	0.1875	1	1	1	1	1
1	21.83	0.1875	1	1	1	1	1
7	22.27	0.1875	1	1	1	1	1
14	22.56	0.1875	1	1	1	1	1
21	23.25	0.1875	1	1	1	1	1
1	16.76	0.1875	1	1	1	1	1
7	17.14	0.1875	1	1	1	1	1
14	18.13	0.1875	1	1	1	1	1
21	18.94	0.1875	1	1	1	1	1
1	19.9	0.2	1	1	1	1	1
7	20.1	0.2	1	1	1	1	1
14	20.05	0.2	1	1	1	1	1
21	21.12	0.2	1	1	1	1	1
1	20.65	0.2	1	1	1	1	1
7	20.46	0.2	1	1	1	1	1
14	20.86	0.2	1	1	1	1	1
21	19.55	0.2	1	1	1	1	1
1	20.29	0.2	1	1	1	1	1
7	20.62	0.2	1	1	1	1	1
14	21.8	0.2	1	1	1	1	1
21	21.48	0.2	1	1	1	1	1
1	15.05	0.2	1	1	1	1	1
7	14.73	0.2	1	1	1	1	1
14	13.86	0.2	1	1	1	1	1
21	13.73	0.2	1	1	1	1	1
1	18.63	0.2	1	1	1	1	1
7	18.23	0.2	1	1	1	1	1
14	16.86	0.2	1	1	1	1	1
21	17.15	0.2	1	1	1	1	1
1	21.56	0.2	1	1	1	1	1
7	21.55	0.2	1	1	1	1	1
14	22.5	0.2	1	1	1	1	1
21	21.96	0.2	1	1	1	1	1
1	19.1	0.2	1	1	1	1	1
7	18.82	0.2	1	1	1	1	1
14	17.63	0.2	1	1	1	1	1
21	18.12	0.2	1	1	1	1	1
1	12.24	0.2	0.68	0	0	0	1
7	10.93	0.2	0.6	0	0	0	1
14	8.61	0.2	0.44	0	0	0	0
21	7.58	0.2	0.36	0	0	0	0
1	19.2	0.200893	1	1	1	1	1
7	18.16	0.200893	1	1	1	1	1
14	17.66	0.200893	1	1	1	1	1
21	19.07	0.200893	1	1	1	1	1
1	17.44	0.2125	1	1	1	1	1
7	17.62	0.2125	1	1	1	1	1
14	18.48	0.2125	1	1	1	1	1
21	19.05	0.2125	1	1	1	1	1
1	20.86	0.2125	1	1	1	1	1
7	20.05	0.2125	1	1	1	1	1
14	17.95	0.2125	1	1	1	1	1
21	19.43	0.2125	1	1	1	1	1
1	18.27	0.2125	1	1	1	1	1
7	18.33	0.2125	1	1	1	1	1
14	18.33	0.2125	1	1	1	1	1
21	18.88	0.2125	1	1	1	1	1
1	16.19	0.225	0.97	0	1	1	1
7	16.51	0.225	0.96	0	1	1	1
14	16.56	0.225	0.94	0	1	1	1
21	19.12	0.225	1	1	1	1	1
1	17.1	0.225	1	1	1	1	1
7	17.31	0.225	1	1	1	1	1
14	18.36	0.225	1	1	1	1	1
21	19.28	0.225	1	1	1	1	1
1	13.57	0.225	1	1	1	1	1
7	13.18	0.225	1	1	1	1	1
14	12.34	0.225	1	1	1	1	1
21	12.47	0.225	1	1	1	1	1
1	17.41	0.225	1	1	1	1	1
7	17.14	0.225	1	1	1	1	1
14	15.82	0.225	1	1	1	1	1
21	15.85	0.225	1	1	1	1	1
1	19.63	0.225	1	1	1	1	1
7	20.12	0.225	1	1	1	1	1
14	21.89	0.225	1	1	1	1	1
21	22.01	0.225	1	1	1	1	1
1	21.13	0.225	1	1	1	1	1
7	21.01	0.225	1	1	1	1	1
14	21.8	0.225	1	1	1	1	1
21	21.01	0.225	1	1	1	1	1
1	8.69	0.2375	0.65	0	0	0	1
7	9.11	0.2375	0.68	0	0	0	1
14	10.74	0.2375	0.83	0	0	1	1
21	11.52	0.2375	0.91	0	1	1	1
1	19.4	0.2375	1	1	1	1	1
7	19.4	0.2375	1	1	1	1	1
14	19.38	0.2375	1	1	1	1	1
21	19.82	0.2375	1	1	1	1	1
1	9.96	0.2375	0.73	0	0	0	1
7	9.88	0.2375	0.67	0	0	0	1
14	10.75	0.2375	0.76	0	0	1	1
21	12.74	0.2375	0.9	0	1	1	1
1	15.86	0.2375	0.94	0	1	1	1
7	16.37	0.2375	0.92	0	1	1	1
14	16.69	0.2375	0.89	0	0	1	1
21	18.49	0.2375	1	1	1	1	1
1	17.35	0.2375	1	1	1	1	1
7	17.02	0.2375	1	1	1	1	1
14	15.96	0.2375	1	1	1	1	1
21	16.18	0.2375	1	1	1	1	1
1	14.67	0.2375	1	1	1	1	1
7	14.44	0.2375	1	1	1	1	1
14	13.51	0.2375	1	1	1	1	1
21	13.18	0.2375	1	1	1	1	1
1	19.13	0.2375	1	1	1	1	1
7	19.01	0.2375	1	1	1	1	1
14	18.1	0.2375	1	1	1	1	1
21	17.08	0.2375	1	1	1	1	1
1	14.62	0.25	0.9	0	1	1	1
7	14.73	0.25	0.88	0	0	1	1
14	14.75	0.25	0.89	0	0	1	1
21	17.13	0.25	1	1	1	1	1
1	20.86	0.25	1	1	1	1	1
7	20.05	0.25	1	1	1	1	1
14	17.95	0.25	1	1	1	1	1
21	19.43	0.25	1	1	1	1	1
1	22.41	0.25	1	1	1	1	1
7	22.31	0.25	1	1	1	1	1
14	24.26	0.25	1	1	1	1	1
21	25.26	0.25	1	1	1	1	1
1	24.06	0.25	1	1	1	1	1
7	23.88	0.25	1	1	1	1	1
14	23.96	0.25	1	1	1	1	1
21	24.22	0.25	1	1	1	1	1
1	19.03	0.2625	1	1	1	1	1
7	19.07	0.2625	1	1	1	1	1
14	19.12	0.2625	1	1	1	1	1
21	19.36	0.2625	1	1	1	1	1
1	19.9	0.2625	1	1	1	1	1
7	20.1	0.2625	1	1	1	1	1
14	20.05	0.2625	1	1	1	1	1
21	21.12	0.2625	1	1	1	1	1
1	19.71	0.2625	1	1	1	1	1
7	19.78	0.2625	1	1	1	1	1
14	21.02	0.2625	1	1	1	1	1
21	21.44	0.2625	1	1	1	1	1
1	10.08	0.2625	0.65	0	0	0	1
7	8.74	0.2625	0.56	0	0	0	1
14	8.31	0.2625	0.61	0	0	0	1
21	7.97	0.2625	0.45	0	0	0	0
1	15.33	0.275	0.97	0	1	1	1
7	15.4	0.275	0.96	0	1	1	1
14	15.49	0.275	0.94	0	1	1	1
21	17.62	0.275	1	1	1	1	1
1	17.83	0.275	1	1	1	1	1
7	17.51	0.275	1	1	1	1	1
14	16.19	0.275	1	1	1	1	1
21	16.83	0.275	1	1	1	1	1
1	17.13	0.275	1	1	1	1	1
7	16.49	0.275	1	1	1	1	1
14	15.12	0.275	1	1	1	1	1
21	14.99	0.275	1	1	1	1	1
1	9.69	0.275	0.58	0	0	0	1
7	8.59	0.275	0.48	0	0	0	0
14	7.49	0.275	0.39	0	0	0	0
21	6.64	0.275	0.27	0	0	0	0
1	25.22	0.275	1	1	1	1	1
7	25.55	0.275	1	1	1	1	1
14	25.9	0.275	1	1	1	1	1
21	26.07	0.275	1	1	1	1	1
1	20.18	0.275	1	1	1	1	1
7	20.05	0.275	1	1	1	1	1
14	20.7	0.275	1	1	1	1	1
21	19.56	0.275	1	1	1	1	1
1	17.71	0.275	1	1	1	1	1
7	17.98	0.275	1	1	1	1	1
14	19.29	0.275	1	1	1	1	1
21	19.58	0.275	1	1	1	1	1
1	14.67	0.275	1	1	1	1	1
7	14.44	0.275	1	1	1	1	1
14	13.51	0.275	1	1	1	1	1
21	13.18	0.275	1	1	1	1	1
1	17.13	0.2875	1	1	1	1	1
7	16.49	0.2875	1	1	1	1	1
14	15.12	0.2875	1	1	1	1	1
21	14.99	0.2875	1	1	1	1	1
1	14.92	0.2875	1	1	1	1	1
7	14.25	0.2875	1	1	1	1	1
14	13.17	0.2875	1	1	1	1	1
21	12.87	0.2875	1	1	1	1	1
1	19.71	0.2875	1	1	1	1	1
7	19.78	0.2875	1	1	1	1	1
14	21.02	0.2875	1	1	1	1	1
21	21.44	0.2875	1	1	1	1	1
1	9.71	0.3	0.5	0	0	0	1
7	9.63	0.3	0.42	0	0	0	0
14	10.94	0.3	0.53	0	0	0	1
21	13.9	0.3	0.7	0	0	0	1
1	19.4	0.3	1	1	1	1	1
7	19.4	0.3	1	1	1	1	1
14	19.38	0.3	1	1	1	1	1
21	19.82	0.3	1	1	1	1	1
1	20.04	0.3	1	1	1	1	1
7	20.46	0.3	1	1	1	1	1
14	22.09	0.3	1	1	1	1	1
21	22.4	0.3	1	1	1	1	1
1	12.95	0.3	0.84	0	0	1	1
1	12.95	0.3	0.84	0	0	1	1
7	11.95	0.3	0.8	0	0	1	1
7	11.95	0.3	0.8	0	0	1	1
14	10.5	0.3	0.72	0	0	0	1
14	10.5	0.3	0.72	0	0	0	1
21	10.17	0.3	0.64	0	0	0	1
21	10.17	0.3	0.64	0	0	0	1
1	-3.71	0.3125	0.03	0	0	0	0
7	-1.89	0.3125	0.04	0	0	0	0
14	1.67	0.3125	0.06	0	0	0	0
21	3.31	0.3125	0.11	0	0	0	0
1	9.77	0.3125	0.6	0	0	0	1
7	9.58	0.3125	0.54	0	0	0	1
14	10.69	0.3125	0.59	0	0	0	1
21	12.99	0.3125	0.7	0	0	0	1
1	15.05	0.3125	1	1	1	1	1
7	14.73	0.3125	1	1	1	1	1
14	13.86	0.3125	1	1	1	1	1
21	13.73	0.3125	1	1	1	1	1
1	14.6	0.3125	0.97	0	1	1	1
7	15.14	0.3125	0.96	0	1	1	1
14	14.99	0.3125	0.94	0	1	1	1
21	16.91	0.3125	1	1	1	1	1
1	19.1	0.3125	1	1	1	1	1
7	19.1	0.3125	1	1	1	1	1
14	18.01	0.3125	1	1	1	1	1
21	17.16	0.3125	1	1	1	1	1
1	24.6	0.3125	1	1	1	1	1
7	24.48	0.3125	1	1	1	1	1
14	26.18	0.3125	1	1	1	1	1
21	27.05	0.3125	1	1	1	1	1
1	17.41	0.325	1	1	1	1	1
7	17.14	0.325	1	1	1	1	1
14	15.82	0.325	1	1	1	1	1
21	15.85	0.325	1	1	1	1	1
1	9.69	0.325	0.58	0	0	0	1
7	8.59	0.325	0.48	0	0	0	0
14	7.49	0.325	0.39	0	0	0	0
21	6.64	0.325	0.27	0	0	0	0
1	18.48	0.325	1	1	1	1	1
7	18.85	0.325	1	1	1	1	1
14	20.07	0.325	1	1	1	1	1
21	21.42	0.325	1	1	1	1	1
1	9.86	0.3375	0.63	0	0	0	1
7	9.82	0.3375	0.63	0	0	0	1
14	10.65	0.3375	0.65	0	0	0	1
21	12.7	0.3375	0.8	0	0	1	1
1	9.71	0.3375	0.5	0	0	0	1
7	9.63	0.3375	0.42	0	0	0	0
14	10.94	0.3375	0.53	0	0	0	1
21	13.9	0.3375	0.7	0	0	0	1
1	20.92	0.3375	1	1	1	1	1
7	20.71	0.3375	1	1	1	1	1
14	20.96	0.3375	1	1	1	1	1
21	20.05	0.3375	1	1	1	1	1
1	16.11	0.3375	1	1	1	1	1
7	16.5	0.3375	1	1	1	1	1
14	16.74	0.3375	1	1	1	1	1
21	19.01	0.3375	1	1	1	1	1
1	22.62	0.348837	1	1	1	1	1
7	23.2	0.348837	1	1	1	1	1
14	25.09	0.348837	1	1	1	1	1
21	26.25	0.348837	1	1	1	1	1
1	15.87	0.35	0.97	0	1	1	1
7	15.99	0.35	0.96	0	1	1	1
14	16.04	0.35	0.94	0	1	1	1
21	18.2	0.35	1	1	1	1	1
1	9.42	0.3625	0.48	0	0	0	0
7	8.18	0.3625	0.36	0	0	0	0
14	7.01	0.3625	0.28	0	0	0	0
21	6.42	0.3625	0.18	0	0	0	0
1	14.35	0.3625	0.97	0	1	1	1
7	14.1	0.3625	0.96	0	1	1	1
14	13.45	0.3625	1	1	1	1	1
21	13.74	0.3625	1	1	1	1	1
1	8.25	0.3625	0.45	0	0	0	0
7	6.92	0.3625	0.32	0	0	0	0
14	5.86	0.3625	0.22	0	0	0	0
21	5.47	0.3625	0.27	0	0	0	0
1	25.33	0.3625	1	1	1	1	1
7	25.3	0.3625	1	1	1	1	1
14	25.36	0.3625	1	1	1	1	1
21	25.71	0.3625	1	1	1	1	1
1	17.49	0.3625	1	1	1	1	1
7	16.78	0.3625	1	1	1	1	1
14	16.56	0.3625	1	1	1	1	1
21	18.09	0.3625	1	1	1	1	1
1	15.83	0.375	0.97	0	1	1	1
7	15.91	0.375	0.96	0	1	1	1
14	15.95	0.375	0.94	0	1	1	1
21	18.19	0.375	1	1	1	1	1
1	16.11	0.375	1	1	1	1	1
7	16.5	0.375	1	1	1	1	1
14	16.74	0.375	1	1	1	1	1
21	19.01	0.375	1	1	1	1	1
1	16.67	0.375	0.97	0	1	1	1
7	17.12	0.375	1	1	1	1	1
14	18.31	0.375	1	1	1	1	1
21	19.33	0.375	1	1	1	1	1
1	9.98	0.375	0.63	0	0	0	1
7	9.69	0.375	0.54	0	0	0	1
14	10.56	0.375	0.65	0	0	0	1
21	12.69	0.375	1	1	1	1	1
1	17.44	0.3875	1	1	1	1	1
7	17.62	0.3875	1	1	1	1	1
14	18.48	0.3875	1	1	1	1	1
21	19.05	0.3875	1	1	1	1	1
1	16.97	0.3875	1	1	1	1	1
7	16.92	0.3875	1	1	1	1	1
14	15.76	0.3875	1	1	1	1	1
21	15.96	0.3875	1	1	1	1	1
1	19.9	0.3875	1	1	1	1	1
7	20.1	0.3875	1	1	1	1	1
14	20.05	0.3875	1	1	1	1	1
21	21.12	0.3875	1	1	1	1	1
1	18.01	0.3875	1	1	1	1	1
7	17.8	0.3875	1	1	1	1	1
14	16.61	0.3875	1	1	1	1	1
21	16.97	0.3875	1	1	1	1	1
1	8.88	0.3875	0.61	0	0	0	1
7	8.09	0.3875	0.52	0	0	0	1
14	6.63	0.3875	0.33	0	0	0	0
21	5.03	0.3875	0.18	0	0	0	0
1	20.92	0.3875	1	1	1	1	1
7	20.71	0.3875	1	1	1	1	1
14	20.96	0.3875	1	1	1	1	1
21	20.05	0.3875	1	1	1	1	1
1	20.04	0.3875	1	1	1	1	1
7	20.46	0.3875	1	1	1	1	1
14	22.09	0.3875	1	1	1	1	1
21	22.4	0.3875	1	1	1	1	1
1	21.25	0.4	1	1	1	1	1
7	20.47	0.4	1	1	1	1	1
14	18.46	0.4	1	1	1	1	1
21	19.71	0.4	1	1	1	1	1
1	22.22	0.4	1	1	1	1	1
7	21.96	0.4	1	1	1	1	1
14	22.58	0.4	1	1	1	1	1
21	21.8	0.4	1	1	1	1	1
1	9.46	0.4	0.55	0	0	0	1
7	9.84	0.4	0.64	0	0	0	1
14	11	0.4	0.89	0	0	1	1
21	12.06	0.4	1	1	1	1	1
1	16.97	0.4125	1	1	1	1	1
7	16.92	0.4125	1	1	1	1	1
14	15.76	0.4125	1	1	1	1	1
21	15.96	0.4125	1	1	1	1	1
1	9.86	0.4125	0.63	0	0	0	1
1	9.86	0.4125	0.63	0	0	0	1
7	9.82	0.4125	0.63	0	0	0	1
7	9.82	0.4125	0.63	0	0	0	1
14	10.65	0.4125	0.65	0	0	0	1
14	10.65	0.4125	0.65	0	0	0	1
21	12.7	0.4125	0.8	0	0	1	1
21	12.7	0.4125	0.8	0	0	1	1
1	18.87	0.4125	1	1	1	1	1
7	19.44	0.4125	1	1	1	1	1
14	20.88	0.4125	1	1	1	1	1
21	21.11	0.4125	1	1	1	1	1
1	24.78	0.4125	1	1	1	1	1
7	24.75	0.4125	1	1	1	1	1
14	24.84	0.4125	1	1	1	1	1
21	24.67	0.4125	1	1	1	1	1
1	14.76	0.425	1	1	1	1	1
7	14.23	0.425	1	1	1	1	1
14	13.33	0.425	1	1	1	1	1
21	13.28	0.425	1	1	1	1	1
1	18.56	0.425	1	1	1	1	1
7	19	0.425	1	1	1	1	1
14	20.07	0.425	1	1	1	1	1
21	21.1	0.425	1	1	1	1	1
1	20.57	0.4375	1	1	1	1	1
7	20.35	0.4375	1	1	1	1	1
14	20.6	0.4375	1	1	1	1	1
21	19.7	0.4375	1	1	1	1	1
1	17.9	0.4375	1	1	1	1	1
7	17.78	0.4375	1	1	1	1	1
14	18	0.4375	1	1	1	1	1
21	18.77	0.4375	1	1	1	1	1
1	16.47	0.4375	1	1	1	1	1
1	16.47	0.4375	1	1	1	1	1
7	16.48	0.4375	1	1	1	1	1
7	16.48	0.4375	1	1	1	1	1
14	15.18	0.4375	1	1	1	1	1
14	15.18	0.4375	1	1	1	1	1
21	15.4	0.4375	1	1	1	1	1
21	15.4	0.4375	1	1	1	1	1
1	11.13	0.4375	0.71	0	0	0	1
7	10.28	0.4375	0.64	0	0	0	1
14	8.99	0.4375	0.5	0	0	0	1
21	7.83	0.4375	0.36	0	0	0	0
1	19.1	0.4375	1	1	1	1	1
7	18.82	0.4375	1	1	1	1	1
14	17.63	0.4375	1	1	1	1	1
21	18.12	0.4375	1	1	1	1	1
1	10.13	0.4375	0.68	0	0	0	1
7	9.45	0.4375	0.6	0	0	0	1
14	7.95	0.4375	0.44	0	0	0	0
21	7.11	0.4375	0.45	0	0	0	0
1	10.47	0.4375	0.71	0	0	0	1
7	9.71	0.4375	0.64	0	0	0	1
14	8.29	0.4375	0.5	0	0	0	1
21	7.51	0.4375	0.55	0	0	0	1
1	24.06	0.4375	1	1	1	1	1
7	23.88	0.4375	1	1	1	1	1
14	23.96	0.4375	1	1	1	1	1
21	24.22	0.4375	1	1	1	1	1
1	14.35	0.45	0.97	0	1	1	1
7	14.1	0.45	0.96	0	1	1	1
14	13.45	0.45	1	1	1	1	1
21	13.74	0.45	1	1	1	1	1
1	19.63	0.45	1	1	1	1	1
7	20.12	0.45	1	1	1	1	1
14	21.89	0.45	1	1	1	1	1
21	22.01	0.45	1	1	1	1	1
1	25.33	0.45	1	1	1	1	1
7	25.3	0.45	1	1	1	1	1
14	25.36	0.45	1	1	1	1	1
21	25.71	0.45	1	1	1	1	1
1	12.24	0.45	0.68	0	0	0	1
7	10.93	0.45	0.6	0	0	0	1
14	8.61	0.45	0.44	0	0	0	0
21	7.58	0.45	0.36	0	0	0	0
1	11.15	0.45	0.77	0	0	1	1
7	10.42	0.45	0.72	0	0	0	1
14	9.11	0.45	0.61	0	0	0	1
21	8.43	0.45	0.55	0	0	0	1
1	17.44	0.4625	1	1	1	1	1
7	17.62	0.4625	1	1	1	1	1
14	18.48	0.4625	1	1	1	1	1
21	19.05	0.4625	1	1	1	1	1
1	22.26	0.4625	1	1	1	1	1
7	22.28	0.4625	1	1	1	1	1
14	22.54	0.4625	1	1	1	1	1
21	21.01	0.4625	1	1	1	1	1
1	16.93	0.4625	1	1	1	1	1
7	16.73	0.4625	1	1	1	1	1
14	15.56	0.4625	1	1	1	1	1
21	15.88	0.4625	1	1	1	1	1
1	20.33	0.475	1	1	1	1	1
7	20.12	0.475	1	1	1	1	1
14	20.48	0.475	1	1	1	1	1
21	19.63	0.475	1	1	1	1	1
1	19.41	0.475	1	1	1	1	1
7	19.18	0.475	1	1	1	1	1
14	19.47	0.475	1	1	1	1	1
21	18.17	0.475	1	1	1	1	1
1	14.22	0.475	0.94	0	1	1	1
7	14.33	0.475	0.92	0	1	1	1
14	14.25	0.475	0.89	0	0	1	1
21	16.68	0.475	1	1	1	1	1
1	13.57	0.475	1	1	1	1	1
7	13.18	0.475	1	1	1	1	1
14	12.34	0.475	1	1	1	1	1
21	12.47	0.475	1	1	1	1	1
1	19.2	0.4875	1	1	1	1	1
7	18.16	0.4875	1	1	1	1	1
14	17.66	0.4875	1	1	1	1	1
21	19.07	0.4875	1	1	1	1	1
1	18.87	0.5125	1	1	1	1	1
7	19.44	0.5125	1	1	1	1	1
14	20.88	0.5125	1	1	1	1	1
21	21.11	0.5125	1	1	1	1	1
1	22.22	0.5125	1	1	1	1	1
7	21.96	0.5125	1	1	1	1	1
14	22.58	0.5125	1	1	1	1	1
21	21.8	0.5125	1	1	1	1	1
1	24.61	0.5125	1	1	1	1	1
7	24.4	0.5125	1	1	1	1	1
14	24.3	0.5125	1	1	1	1	1
21	22.84	0.5125	1	1	1	1	1
1	22.41	0.523256	1	1	1	1	1
7	22.31	0.523256	1	1	1	1	1
14	24.26	0.523256	1	1	1	1	1
21	25.26	0.523256	1	1	1	1	1
1	18.47	0.525	1	1	1	1	1
7	17.92	0.525	1	1	1	1	1
14	16.9	0.525	1	1	1	1	1
21	17.69	0.525	1	1	1	1	1
1	12.24	0.525	0.68	0	0	0	1
7	10.93	0.525	0.6	0	0	0	1
14	8.61	0.525	0.44	0	0	0	0
21	7.58	0.525	0.36	0	0	0	0
1	18.13	0.5375	1	1	1	1	1
7	18.01	0.5375	1	1	1	1	1
14	17.96	0.5375	1	1	1	1	1
21	18.31	0.5375	1	1	1	1	1
1	17.71	0.5375	1	1	1	1	1
7	17.98	0.5375	1	1	1	1	1
14	19.29	0.5375	1	1	1	1	1
21	19.58	0.5375	1	1	1	1	1
1	21.13	0.55	1	1	1	1	1
7	21.01	0.55	1	1	1	1	1
14	21.8	0.55	1	1	1	1	1
21	21.01	0.55	1	1	1	1	1
1	24.06	0.55	1	1	1	1	1
7	23.88	0.55	1	1	1	1	1
14	23.96	0.55	1	1	1	1	1
21	24.22	0.55	1	1	1	1	1
1	10.21	0.5625	0.55	0	0	0	1
7	8.9	0.5625	0.44	0	0	0	0
14	7.95	0.5625	0.39	0	0	0	0
21	7.1	0.5625	0.27	0	0	0	0
1	21.13	0.575	1	1	1	1	1
7	21.01	0.575	1	1	1	1	1
14	21.8	0.575	1	1	1	1	1
21	21.01	0.575	1	1	1	1	1
1	19.28	0.575	1	1	1	1	1
7	19.21	0.575	1	1	1	1	1
14	20.29	0.575	1	1	1	1	1
21	19.52	0.575	1	1	1	1	1
1	18.11	0.5875	1	1	1	1	1
7	16.66	0.5875	1	1	1	1	1
14	16.3	0.5875	1	1	1	1	1
21	17.39	0.5875	1	1	1	1	1
1	15.37	0.5875	0.97	0	1	1	1
7	14.75	0.5875	0.96	0	1	1	1
14	13.56	0.5875	0.94	0	1	1	1
21	13.58	0.5875	1	1	1	1	1
1	16.97	0.6	1	1	1	1	1
7	16.63	0.6	1	1	1	1	1
14	15.27	0.6	1	1	1	1	1
21	15.19	0.6	1	1	1	1	1
1	15.87	0.6125	0.97	0	1	1	1
7	15.99	0.6125	0.96	0	1	1	1
14	16.04	0.6125	0.94	0	1	1	1
21	18.2	0.6125	1	1	1	1	1
1	18.13	0.6125	1	1	1	1	1
7	18.01	0.6125	1	1	1	1	1
14	17.96	0.6125	1	1	1	1	1
21	18.31	0.6125	1	1	1	1	1
1	16.12	0.6125	1	1	1	1	1
7	15.81	0.6125	1	1	1	1	1
14	14.72	0.6125	1	1	1	1	1
21	13.99	0.6125	1	1	1	1	1
1	17.49	0.625	1	1	1	1	1
7	16.78	0.625	1	1	1	1	1
14	16.56	0.625	1	1	1	1	1
21	18.09	0.625	1	1	1	1	1
1	19.1	0.625	1	1	1	1	1
7	19.1	0.625	1	1	1	1	1
14	18.01	0.625	1	1	1	1	1
21	17.16	0.625	1	1	1	1	1
1	14.22	0.633621	0.94	0	1	1	1
7	14.33	0.633621	0.92	0	1	1	1
14	14.25	0.633621	0.89	0	0	1	1
21	16.68	0.633621	1	1	1	1	1
1	17.39	0.65	0.93	0	1	1	1
7	17.09	0.65	0.92	0	1	1	1
14	16.44	0.65	0.88	0	0	1	1
21	18	0.65	1	1	1	1	1
1	17.71	0.65	1	1	1	1	1
7	17.98	0.65	1	1	1	1	1
14	19.29	0.65	1	1	1	1	1
21	19.58	0.65	1	1	1	1	1
1	9.69	0.6625	0.58	0	0	0	1
7	8.59	0.6625	0.48	0	0	0	0
14	7.49	0.6625	0.39	0	0	0	0
21	6.64	0.6625	0.27	0	0	0	0
1	16.11	0.6625	1	1	1	1	1
7	16.5	0.6625	1	1	1	1	1
14	16.74	0.6625	1	1	1	1	1
21	19.01	0.6625	1	1	1	1	1
1	25.77	0.6625	1	1	1	1	1
7	25.79	0.6625	1	1	1	1	1
14	25.82	0.6625	1	1	1	1	1
21	24.68	0.6625	1	1	1	1	1
1	9.71	0.675	0.5	0	0	0	1
7	9.63	0.675	0.42	0	0	0	0
14	10.94	0.675	0.53	0	0	0	1
21	13.9	0.675	0.7	0	0	0	1
1	17.9	0.675	1	1	1	1	1
7	17.78	0.675	1	1	1	1	1
14	18	0.675	1	1	1	1	1
21	18.77	0.675	1	1	1	1	1
1	17.97	0.675	1	1	1	1	1
7	18.47	0.675	1	1	1	1	1
14	20.02	0.675	1	1	1	1	1
21	20.36	0.675	1	1	1	1	1
1	21.25	0.675	1	1	1	1	1
7	20.47	0.675	1	1	1	1	1
14	18.46	0.675	1	1	1	1	1
21	19.71	0.675	1	1	1	1	1
1	18.13	0.6875	1	1	1	1	1
7	18.01	0.6875	1	1	1	1	1
14	17.96	0.6875	1	1	1	1	1
21	18.31	0.6875	1	1	1	1	1
1	23.63	0.6875	1	1	1	1	1
7	23.5	0.6875	1	1	1	1	1
14	22.63	0.6875	1	1	1	1	1
21	22.31	0.6875	1	1	1	1	1
1	9.69	0.7	0.53	0	0	0	1
7	9.55	0.7	0.54	0	0	0	1
14	10.59	0.7	0.65	0	0	0	1
21	12.83	0.7	0.8	0	0	1	1
1	17.17	0.7125	1	1	1	1	1
7	17.8	0.7125	1	1	1	1	1
14	19.76	0.7125	1	1	1	1	1
21	19.75	0.7125	1	1	1	1	1
1	14.22	0.7125	0.94	0	1	1	1
7	14.33	0.7125	0.92	0	1	1	1
14	14.25	0.7125	0.89	0	0	1	1
21	16.68	0.7125	1	1	1	1	1
1	10.94	0.7125	0.58	0	0	0	1
7	9.48	0.7125	0.48	0	0	0	0
14	8.59	0.7125	0.39	0	0	0	0
21	8.02	0.7125	0.27	0	0	0	0
1	26.58	0.7125	1	1	1	1	1
7	26.65	0.7125	1	1	1	1	1
14	26.47	0.7125	1	1	1	1	1
21	25.43	0.7125	1	1	1	1	1
1	18.91	0.725	1	1	1	1	1
7	19.51	0.725	1	1	1	1	1
14	20.95	0.725	1	1	1	1	1
21	21.26	0.725	1	1	1	1	1
1	16.12	0.725	1	1	1	1	1
7	15.81	0.725	1	1	1	1	1
14	14.72	0.725	1	1	1	1	1
21	13.99	0.725	1	1	1	1	1
1	25.22	0.75	1	1	1	1	1
7	25.55	0.75	1	1	1	1	1
14	25.9	0.75	1	1	1	1	1
21	26.07	0.75	1	1	1	1	1
1	17.9	0.7625	1	1	1	1	1
7	17.78	0.7625	1	1	1	1	1
14	18	0.7625	1	1	1	1	1
21	18.77	0.7625	1	1	1	1	1
1	10	0.7625	0.52	0	0	0	1
7	8.71	0.7625	0.4	0	0	0	0
14	7.69	0.7625	0.28	0	0	0	0
21	7.41	0.7625	0.27	0	0	0	0
1	15.83	0.775	0.97	0	1	1	1
7	15.91	0.775	0.96	0	1	1	1
14	15.95	0.775	0.94	0	1	1	1
21	18.19	0.775	1	1	1	1	1
1	17.97	0.7875	1	1	1	1	1
7	18.47	0.7875	1	1	1	1	1
14	20.02	0.7875	1	1	1	1	1
21	20.36	0.7875	1	1	1	1	1
1	18.87	0.8	1	1	1	1	1
7	19.44	0.8	1	1	1	1	1
14	20.88	0.8	1	1	1	1	1
21	21.11	0.8	1	1	1	1	1
1	16.51	0.8375	0.97	0	1	1	1
7	16.77	0.8375	0.96	0	1	1	1
14	16.9	0.8375	0.94	0	1	1	1
21	19.25	0.8375	1	1	1	1	1
1	14.67	0.8375	1	1	1	1	1
7	14.44	0.8375	1	1	1	1	1
14	13.51	0.8375	1	1	1	1	1
21	13.18	0.8375	1	1	1	1	1
1	25.77	0.85	1	1	1	1	1
7	25.79	0.85	1	1	1	1	1
14	25.82	0.85	1	1	1	1	1
21	24.68	0.85	1	1	1	1	1
1	22.62	0.857143	1	1	1	1	1
7	23.2	0.857143	1	1	1	1	1
14	25.09	0.857143	1	1	1	1	1
21	26.25	0.857143	1	1	1	1	1
1	18.86	0.8625	1	1	1	1	1
7	18.32	0.8625	1	1	1	1	1
14	17.13	0.8625	1	1	1	1	1
21	16.96	0.8625	1	1	1	1	1
1	16.1	0.8875	0.97	0	1	1	1
7	15.37	0.8875	0.96	0	1	1	1
14	14.19	0.8875	0.94	0	1	1	1
21	14.19	0.8875	1	1	1	1	1
1	14.22	0.8875	0.94	0	1	1	1
7	14.33	0.8875	0.92	0	1	1	1
14	14.25	0.8875	0.89	0	0	1	1
21	16.68	0.8875	1	1	1	1	1
1	17.17	0.9	1	1	1	1	1
7	17.8	0.9	1	1	1	1	1
14	19.76	0.9	1	1	1	1	1
21	19.75	0.9	1	1	1	1	1
1	18.13	0.9	1	1	1	1	1
7	18.01	0.9	1	1	1	1	1
14	17.96	0.9	1	1	1	1	1
21	18.31	0.9	1	1	1	1	1
1	20.33	0.9125	1	1	1	1	1
7	20.12	0.9125	1	1	1	1	1
14	20.48	0.9125	1	1	1	1	1
21	19.63	0.9125	1	1	1	1	1
1	9.69	0.9125	0.53	0	0	0	1
7	9.55	0.9125	0.54	0	0	0	1
14	10.59	0.9125	0.65	0	0	0	1
21	12.83	0.9125	0.8	0	0	1	1
1	9.98	0.9125	0.63	0	0	0	1
7	9.69	0.9125	0.54	0	0	0	1
14	10.56	0.9125	0.65	0	0	0	1
21	12.69	0.9125	1	1	1	1	1
1	21.35	0.925	1	1	1	1	1
7	20.97	0.925	1	1	1	1	1
14	20.91	0.925	1	1	1	1	1
21	19.59	0.925	1	1	1	1	1
1	15.86	0.9375	0.94	0	1	1	1
7	16.37	0.9375	0.92	0	1	1	1
14	16.69	0.9375	0.89	0	0	1	1
21	18.49	0.9375	1	1	1	1	1
1	19.41	0.9875	1	1	1	1	1
7	19.18	0.9875	1	1	1	1	1
14	19.47	0.9875	1	1	1	1	1
21	18.17	0.9875	1	1	1	1	1
1	18.56	0.9875	1	1	1	1	1
7	19	0.9875	1	1	1	1	1
14	20.07	0.9875	1	1	1	1	1
21	21.1	0.9875	1	1	1	1	1
1	21.83	1	1	1	1	1	1
7	22.27	1	1	1	1	1	1
14	22.56	1	1	1	1	1	1
21	23.25	1	1	1	1	1	1
1	24.6	1	1	1	1	1	1
7	24.48	1	1	1	1	1	1
14	26.18	1	1	1	1	1	1
21	27.05	1	1	1	1	1	1
1	17.17	1.025	1	1	1	1	1
7	17.8	1.025	1	1	1	1	1
14	19.76	1.025	1	1	1	1	1
21	19.75	1.025	1	1	1	1	1
1	21.25	1.025	1	1	1	1	1
7	20.47	1.025	1	1	1	1	1
14	18.46	1.025	1	1	1	1	1
21	19.71	1.025	1	1	1	1	1
1	9.96	1.025	0.73	0	0	0	1
7	9.88	1.025	0.67	0	0	0	1
14	10.75	1.025	0.76	0	0	1	1
21	12.74	1.025	0.9	0	1	1	1
1	21.13	1.05	1	1	1	1	1
7	21.01	1.05	1	1	1	1	1
14	21.8	1.05	1	1	1	1	1
21	21.01	1.05	1	1	1	1	1
1	9.98	1.05	0.63	0	0	0	1
7	9.69	1.05	0.54	0	0	0	1
14	10.56	1.05	0.65	0	0	0	1
21	12.69	1.05	1	1	1	1	1
1	13.85	1.0875	0.87	0	0	1	1
7	13.01	1.0875	0.84	0	0	1	1
14	11.74	1.0875	0.78	0	0	1	1
21	11.46	1.0875	0.73	0	0	0	1
1	16.19	1.1125	0.97	0	1	1	1
7	16.51	1.1125	0.96	0	1	1	1
14	16.56	1.1125	0.94	0	1	1	1
21	19.12	1.1125	1	1	1	1	1
1	19.78	1.1125	1	1	1	1	1
7	19.77	1.1125	1	1	1	1	1
14	20.71	1.1125	1	1	1	1	1
21	20.02	1.1125	1	1	1	1	1
1	20	1.125	1	1	1	1	1
7	20.69	1.125	1	1	1	1	1
14	22.54	1.125	1	1	1	1	1
21	22.1	1.125	1	1	1	1	1
1	9.96	1.125	0.73	0	0	0	1
7	9.88	1.125	0.67	0	0	0	1
14	10.75	1.125	0.76	0	0	1	1
21	12.74	1.125	0.9	0	1	1	1
1	25.33	1.125	1	1	1	1	1
7	25.3	1.125	1	1	1	1	1
14	25.36	1.125	1	1	1	1	1
21	25.71	1.125	1	1	1	1	1
1	14.65	1.125	0.97	0	1	1	1
7	14.88	1.125	0.96	0	1	1	1
14	14.83	1.125	0.94	0	1	1	1
21	16.77	1.125	1	1	1	1	1
1	18.57	1.1875	1	1	1	1	1
7	17.24	1.1875	1	1	1	1	1
14	16.93	1.1875	1	1	1	1	1
21	17.89	1.1875	1	1	1	1	1
1	24.61	1.1875	1	1	1	1	1
7	24.4	1.1875	1	1	1	1	1
14	24.3	1.1875	1	1	1	1	1
21	22.84	1.1875	1	1	1	1	1
1	17.17	1.225	1	1	1	1	1
7	17.8	1.225	1	1	1	1	1
14	19.76	1.225	1	1	1	1	1
21	19.75	1.225	1	1	1	1	1
1	19.41	1.2375	1	1	1	1	1
7	19.18	1.2375	1	1	1	1	1
14	19.47	1.2375	1	1	1	1	1
21	18.17	1.2375	1	1	1	1	1
1	9.99	1.275	0.61	0	0	0	1
7	9.2	1.275	0.52	0	0	0	1
14	8.33	1.275	0.33	0	0	0	0
21	6.12	1.275	0.18	0	0	0	0
1	17.9	1.3	1	1	1	1	1
7	17.78	1.3	1	1	1	1	1
14	18	1.3	1	1	1	1	1
21	18.77	1.3	1	1	1	1	1
1	25.33	1.325	1	1	1	1	1
7	25.3	1.325	1	1	1	1	1
14	25.36	1.325	1	1	1	1	1
21	25.71	1.325	1	1	1	1	1
1	25.22	1.35	1	1	1	1	1
7	25.55	1.35	1	1	1	1	1
14	25.9	1.35	1	1	1	1	1
21	26.07	1.35	1	1	1	1	1
1	16.51	1.3625	0.97	0	1	1	1
7	16.77	1.3625	0.96	0	1	1	1
14	16.9	1.3625	0.94	0	1	1	1
21	19.25	1.3625	1	1	1	1	1
1	19.78	1.3625	1	1	1	1	1
7	19.77	1.3625	1	1	1	1	1
14	20.71	1.3625	1	1	1	1	1
21	20.02	1.3625	1	1	1	1	1
1	18.86	1.375	1	1	1	1	1
7	18.32	1.375	1	1	1	1	1
14	17.13	1.375	1	1	1	1	1
21	16.96	1.375	1	1	1	1	1
1	11.13	1.3875	0.71	0	0	0	1
7	10.28	1.3875	0.64	0	0	0	1
14	8.99	1.3875	0.5	0	0	0	1
21	7.83	1.3875	0.36	0	0	0	0
1	16.51	1.425	0.97	0	1	1	1
7	16.77	1.425	0.96	0	1	1	1
14	16.9	1.425	0.94	0	1	1	1
21	19.25	1.425	1	1	1	1	1
1	17.39	1.45	0.93	0	1	1	1
7	17.09	1.45	0.92	0	1	1	1
14	16.44	1.45	0.88	0	0	1	1
21	18	1.45	1	1	1	1	1
1	14.65	1.45	0.97	0	1	1	1
7	14.88	1.45	0.96	0	1	1	1
14	14.83	1.45	0.94	0	1	1	1
21	16.77	1.45	1	1	1	1	1
1	18.04	1.4875	1	1	1	1	1
7	18.46	1.4875	1	1	1	1	1
14	20.06	1.4875	1	1	1	1	1
21	20.26	1.4875	1	1	1	1	1
1	9.96	1.4875	0.73	0	0	0	1
7	9.88	1.4875	0.67	0	0	0	1
14	10.75	1.4875	0.76	0	0	1	1
21	12.74	1.4875	0.9	0	1	1	1
1	18.27	1.5	1	1	1	1	1
7	18.33	1.5	1	1	1	1	1
14	18.33	1.5	1	1	1	1	1
21	18.88	1.5	1	1	1	1	1
1	10.94	1.5625	0.58	0	0	0	1
7	9.48	1.5625	0.48	0	0	0	0
14	8.59	1.5625	0.39	0	0	0	0
21	8.02	1.5625	0.27	0	0	0	0
1	15.86	1.625	0.94	0	1	1	1
7	16.37	1.625	0.92	0	1	1	1
14	16.69	1.625	0.89	0	0	1	1
21	18.49	1.625	1	1	1	1	1
1	25.22	1.6875	1	1	1	1	1
7	25.55	1.6875	1	1	1	1	1
14	25.9	1.6875	1	1	1	1	1
21	26.07	1.6875	1	1	1	1	1
1	21.35	1.7	1	1	1	1	1
7	20.97	1.7	1	1	1	1	1
14	20.91	1.7	1	1	1	1	1
21	19.59	1.7	1	1	1	1	1
1	17.97	1.7125	1	1	1	1	1
7	18.47	1.7125	1	1	1	1	1
14	20.02	1.7125	1	1	1	1	1
21	20.36	1.7125	1	1	1	1	1
1	12.95	1.825	0.84	0	0	1	1
7	11.95	1.825	0.8	0	0	1	1
14	10.5	1.825	0.72	0	0	0	1
21	10.17	1.825	0.64	0	0	0	1
1	10.43	1.875	0.6	0	0	0	1
7	10.27	1.875	0.5	0	0	0	1
14	11.22	1.875	0.53	0	0	0	1
21	13.34	1.875	0.7	0	0	0	1
1	16.97	1.875	1	1	1	1	1
7	16.63	1.875	1	1	1	1	1
14	15.27	1.875	1	1	1	1	1
21	15.19	1.875	1	1	1	1	1
1	25.77	1.9125	1	1	1	1	1
7	25.79	1.9125	1	1	1	1	1
14	25.82	1.9125	1	1	1	1	1
21	24.68	1.9125	1	1	1	1	1
1	15.83	2.0875	0.97	0	1	1	1
7	15.91	2.0875	0.96	0	1	1	1
14	15.95	2.0875	0.94	0	1	1	1
21	18.19	2.0875	1	1	1	1	1
1	2.34	2.0875	0	0	0	0	0
7	1.83	2.0875	0	0	0	0	0
14	1.56	2.0875	0	0	0	0	0
21	3.1	2.0875	0	0	0	0	0
1	18.86	2.0875	1	1	1	1	1
7	18.32	2.0875	1	1	1	1	1
14	17.13	2.0875	1	1	1	1	1
21	16.96	2.0875	1	1	1	1	1
1	19.1	2.25	1	1	1	1	1
7	19.1	2.25	1	1	1	1	1
14	18.01	2.25	1	1	1	1	1
21	17.16	2.25	1	1	1	1	1
1	23.16	2.29286	1	1	1	1	1
7	23.12	2.29286	1	1	1	1	1
14	23.2	2.29286	1	1	1	1	1
21	21.5	2.29286	1	1	1	1	1
1	18.86	2.325	1	1	1	1	1
7	18.32	2.325	1	1	1	1	1
14	17.13	2.325	1	1	1	1	1
21	16.96	2.325	1	1	1	1	1
1	16.97	2.4625	1	1	1	1	1
7	16.63	2.4625	1	1	1	1	1
14	15.27	2.4625	1	1	1	1	1
21	15.19	2.4625	1	1	1	1	1
1	18.27	2.475	1	1	1	1	1
7	18.33	2.475	1	1	1	1	1
14	18.33	2.475	1	1	1	1	1
21	18.88	2.475	1	1	1	1	1
1	9.99	2.4875	0.61	0	0	0	1
7	9.2	2.4875	0.52	0	0	0	1
14	8.33	2.4875	0.33	0	0	0	0
21	6.12	2.4875	0.18	0	0	0	0
1	14.62	2.7	0.9	0	1	1	1
7	14.73	2.7	0.88	0	0	1	1
14	14.75	2.7	0.89	0	0	1	1
21	17.13	2.7	1	1	1	1	1
1	21.25	2.7625	1	1	1	1	1
7	20.47	2.7625	1	1	1	1	1
14	18.46	2.7625	1	1	1	1	1
21	19.71	2.7625	1	1	1	1	1
1	10.43	2.875	0.6	0	0	0	1
7	10.27	2.875	0.5	0	0	0	1
14	11.22	2.875	0.53	0	0	0	1
21	13.34	2.875	0.7	0	0	0	1
1	14.62	3.1125	0.9	0	1	1	1
7	14.73	3.1125	0.88	0	0	1	1
14	14.75	3.1125	0.89	0	0	1	1
21	17.13	3.1125	1	1	1	1	1
1	2.34	3.4125	0	0	0	0	0
7	1.83	3.4125	0	0	0	0	0
14	1.56	3.4125	0	0	0	0	0
21	3.1	3.4125	0	0	0	0	0
1	10.43	4.0125	0.6	0	0	0	1
7	10.27	4.0125	0.5	0	0	0	1
14	11.22	4.0125	0.53	0	0	0	1
21	13.34	4.0125	0.7	0	0	0	1
1	10.21	4.2	0.65	0	0	0	1
7	10.82	4.2	0.72	0	0	0	1
14	12.31	4.2	0.89	0	0	1	1
21	13.81	4.2	1	1	1	1	1
1	10.43	4.2375	0.6	0	0	0	1
7	10.27	4.2375	0.5	0	0	0	1
14	11.22	4.2375	0.53	0	0	0	1
21	13.34	4.2375	0.7	0	0	0	1
1	10.21	4.55	0.65	0	0	0	1
7	10.82	4.55	0.72	0	0	0	1
14	12.31	4.55	0.89	0	0	1	1
21	13.81	4.55	1	1	1	1	1
1	10.21	5.2375	0.65	0	0	0	1
7	10.82	5.2375	0.72	0	0	0	1
14	12.31	5.2375	0.89	0	0	1	1
21	13.81	5.2375	1	1	1	1	1
1	15.33	6.0125	0.97	0	1	1	1
7	15.4	6.0125	0.96	0	1	1	1
14	15.49	6.0125	0.94	0	1	1	1
21	17.62	6.0125	1	1	1	1	1
1	10.21	10.0875	0.65	0	0	0	1
7	10.82	10.0875	0.72	0	0	0	1
14	12.31	10.0875	0.89	0	0	1	1
21	13.81	10.0875	1	1	1	1	1

## Sheet: Data_apiary based
Time period (1 = 4 weeks before sampling (b.s.), 7= last 3 weeks b. s., 14= last 2 weeks b.s., 21= last week b. s.)	Nosema spp. spore count (x106)	Proportion of flight days % during the respective time period (see column A)	Group (1= 100% flight days, 0= < 100% of flight days)
1	0.025	0.4839	0
14	0.025	0.2778	0
21	0.025	0.2727	0
7	0.025	0.36	0
1	0.370536	1	1
14	0.370536	1	1
21	0.370536	1	1
7	0.370536	1	1
1	0.375	0.9667	0
14	0.375	1	1
21	0.375	1	1
7	0.375	1	1
1	1.24375	1	1
14	1.24375	1	1
21	1.24375	1	1
7	1.24375	1	1
1	0.575	1	1
14	0.575	1	1
21	0.575	1	1
7	0.575	1	1
1	0.725	0.9333	0
14	0.725	0.8824	0
21	0.725	1	1
7	0.725	0.9167	0
1	0.391667	0.6774	0
14	0.391667	0.4444	0
21	0.391667	0.3636	0
7	0.391667	0.6	0
1	1.01562	1	1
14	1.01562	1	1
21	1.01562	1	1
7	1.01562	1	1
1	0.815625	1	1
14	0.815625	1	1
21	0.815625	1	1
7	0.815625	1	1
1	0.25625	1	1
14	0.25625	1	1
21	0.25625	1	1
7	0.25625	1	1
1	1.6625	1	1
14	1.6625	1	1
21	1.6625	1	1
7	1.6625	1	1
1	1.88125	0.6129	0
14	1.88125	0.3333	0
21	1.88125	0.1818	0
7	1.88125	0.52	0
1	0.3125	0.0345	0
14	0.3125	0.0625	0
21	0.3125	0.1111	0
7	0.3125	0.0435	0
1	0.13125	0.6452	0
14	0.13125	0.8333	0
21	0.13125	0.9091	0
7	0.13125	0.68	0
1	0.3625	0.5	0
14	0.3625	0.5294	0
21	0.3625	0.7	0
7	0.3625	0.4167	0
1	1.5625	0.9032	0
14	1.5625	0.8889	0
21	1.5625	1	1
7	1.5625	0.88	0
1	0.965625	1	1
14	0.965625	1	1
21	0.965625	1	1
7	0.965625	1	1
1	0.79375	1	1
14	0.79375	1	1
21	0.79375	1	1
7	0.79375	1	1
1	0.9	1	1
14	0.9	1	1
21	0.9	1	1
7	0.9	1	1
1	0.40625	0.9667	0
14	0.40625	1	1
21	0.40625	1	1
7	0.40625	0.9583	0
1	0.808333	0.8387	0
14	0.808333	0.7222	0
21	0.808333	0.6364	0
7	0.808333	0.8	0
1	0.65625	1	1
14	0.65625	1	1
21	0.65625	1	1
7	0.65625	1	1
1	0.4125	1	1
14	0.4125	1	1
21	0.4125	1	1
7	0.4125	1	1
1	0.85	1	1
14	0.85	1	1
21	0.85	1	1
7	0.85	1	1
1	0.2375	1	1
14	0.2375	1	1
21	0.2375	1	1
7	0.2375	1	1
1	0.0875	1	1
14	0.0875	1	1
21	0.0875	1	1
7	0.0875	1	1
1	0.10625	1	1
14	0.10625	1	1
21	0.10625	1	1
7	0.10625	1	1
1	0.0458333	1	1
14	0.0458333	1	1
21	0.0458333	1	1
7	0.0458333	1	1
1	0.329167	1	1
14	0.329167	1	1
21	0.329167	1	1
7	0.329167	1	1
1	0.0416667	1	1
14	0.0416667	1	1
21	0.0416667	1	1
7	0.0416667	1	1
1	0.4	0.5484	0
14	0.4	0.8889	0
21	0.4	1	1
7	0.4	0.64	0
1	0.06875	0.9333	0
14	0.06875	1	1
21	0.06875	1	1
7	0.06875	0.9167	0
1	0.721875	0.9355	0
14	0.721875	0.8889	0
21	0.721875	1	1
7	0.721875	0.92	0
1	0.159375	1	1
14	0.159375	1	1
21	0.159375	1	1
7	0.159375	1	1
1	0.365625	1	1
14	0.365625	1	1
21	0.365625	1	1
7	0.365625	1	1
1	0.2375	1	1
14	0.2375	1	1
21	0.2375	1	1
7	0.2375	1	1
1	0.60299	1	1
14	0.60299	1	1
21	0.60299	1	1
7	0.60299	1	1
1	2.29286	1	1
14	2.29286	1	1
21	2.29286	1	1
7	2.29286	1	1
1	0.3875	1	1
14	0.3875	1	1
21	0.3875	1	1
7	0.3875	1	1
1	0.80625	0.5333	0
14	0.80625	0.6471	0
21	0.80625	0.8	0
7	0.80625	0.5417	0
1	0.1125	1	1
14	0.1125	1	1
21	0.1125	1	1
7	0.1125	1	1
1	0.0625	0.6	0
14	0.0625	0.5882	0
21	0.0625	0.7	0
7	0.0625	0.5417	0
1	0.2	1	1
14	0.2	1	1
21	0.2	1	1
7	0.2	1	1
1	0.7625	0.5161	0
14	0.7625	0.2778	0
21	0.7625	0.2727	0
7	0.7625	0.4	0
1	0.1625	1	1
14	0.1625	1	1
21	0.1625	1	1
7	0.1625	1	1
1	0.075	1	1
14	0.075	1	1
21	0.075	1	1
7	0.075	1	1
1	0.20625	1	1
14	0.20625	1	1
21	0.20625	1	1
7	0.20625	1	1
1	0.14375	1	1
14	0.14375	1	1
21	0.14375	1	1
7	0.14375	1	1
1	0.3125	0.6	0
14	0.3125	0.5882	0
21	0.3125	0.7	0
7	0.3125	0.5417	0
1	1.07917	0.9677	0
14	1.07917	0.9444	0
21	1.07917	1	1
7	1.07917	0.96	0
1	1.05833	1	1
14	1.05833	1	1
21	1.05833	1	1
7	1.05833	1	1
1	0.216667	1	1
14	0.216667	1	1
21	0.216667	1	1
7	0.216667	1	1
1	0.259375	1	1
14	0.259375	1	1
21	0.259375	1	1
7	0.259375	1	1
1	0.25625	1	1
14	0.25625	1	1
21	0.25625	1	1
7	0.25625	1	1
1	0.3625	0.4839	0
14	0.3625	0.2778	0
21	0.3625	0.1818	0
7	0.3625	0.36	0
1	0.266667	1	1
14	0.266667	1	1
21	0.266667	1	1
7	0.266667	1	1
1	0.354167	1	1
14	0.354167	1	1
21	0.354167	1	1
7	0.354167	1	1
1	0.279167	1	1
14	0.279167	1	1
21	0.279167	1	1
7	0.279167	1	1
1	0.31875	0.6333	0
14	0.31875	0.6471	0
21	0.31875	0.8	0
7	0.31875	0.625	0
1	3.14375	0.9677	0
14	3.14375	0.9444	0
21	3.14375	1	1
7	3.14375	0.96	0
1	0.38125	1	1
14	0.38125	1	1
21	0.38125	1	1
7	0.38125	1	1
1	0.2625	1	1
14	0.2625	1	1
21	0.2625	1	1
7	0.2625	1	1
1	0.4375	1	1
14	0.4375	1	1
21	0.4375	1	1
7	0.4375	1	1
1	0.258631	1	1
14	0.258631	1	1
21	0.258631	1	1
7	0.258631	1	1
1	0.21875	1	1
14	0.21875	1	1
21	0.21875	1	1
7	0.21875	1	1
1	0.125	1	1
14	0.125	1	1
21	0.125	1	1
7	0.125	1	1
1	0.8875	0.9667	0
14	0.8875	0.9412	0
21	0.8875	1	1
7	0.8875	0.9583	0
1	0.4875	0.9677	0
14	0.4875	0.9444	0
21	0.4875	1	1
7	0.4875	0.96	0
1	0.60625	1	1
14	0.60625	1	1
21	0.60625	1	1
7	0.60625	1	1
1	0.253125	1	1
14	0.253125	1	1
21	0.253125	1	1
7	0.253125	1	1
1	1.3125	1	1
14	1.3125	1	1
21	1.3125	1	1
7	1.3125	1	1
1	0.2625	0.6452	0
14	0.2625	0.6111	0
21	0.2625	0.4545	0
7	0.2625	0.56	0
1	0.3375	1	1
14	0.3375	1	1
21	0.3375	1	1
7	0.3375	1	1
1	0.0625	1	1
14	0.0625	1	1
21	0.0625	1	1
7	0.0625	1	1
1	0.075	1	1
14	0.075	1	1
21	0.075	1	1
7	0.075	1	1
1	0.3125	0.9677	0
14	0.3125	0.9444	0
21	0.3125	1	1
7	0.3125	0.96	0
1	0.0375	1	1
14	0.0375	1	1
21	0.0375	1	1
7	0.0375	1	1
1	0.09375	1	1
14	0.09375	1	1
21	0.09375	1	1
7	0.09375	1	1
1	1.1875	1	1
14	1.1875	1	1
21	1.1875	1	1
7	1.1875	1	1
1	0.0375	1	1
14	0.0375	1	1
21	0.0375	1	1
7	0.0375	1	1
1	0.48125	0.9677	0
14	0.48125	0.9444	0
21	0.48125	1	1
7	0.48125	0.96	0
1	0.478125	1	1
14	0.478125	1	1
21	0.478125	1	1
7	0.478125	1	1
1	0.69375	1	1
14	0.69375	1	1
21	0.69375	1	1
7	0.69375	1	1
1	0.425	1	1
14	0.425	1	1
21	0.425	1	1
7	0.425	1	1
1	0.420833	0.5806	0
14	0.420833	0.3889	0
21	0.420833	0.2727	0
7	0.420833	0.48	0
1	0.1625	1	1
14	0.1625	1	1
21	0.1625	1	1
7	0.1625	1	1
1	0.31875	1	1
14	0.31875	1	1
21	0.31875	1	1
7	0.31875	1	1
1	0.6	1	1
14	0.6	1	1
21	0.6	1	1
7	0.6	1	1
1	0.220833	1	1
14	0.220833	1	1
21	0.220833	1	1
7	0.220833	1	1
1	2.75	0	0
14	2.75	0	0
21	2.75	0	0
7	2.75	0	0
1	0.4375	0.6774	0
14	0.4375	0.4444	0
21	0.4375	0.4545	0
7	0.4375	0.6	0
1	0.96875	0.7333	0
14	0.96875	0.7647	0
21	0.96875	0.9	0
7	0.96875	0.6667	0
1	0.384375	1	1
14	0.384375	1	1
21	0.384375	1	1
7	0.384375	1	1
1	0.196875	1	1
14	0.196875	1	1
21	0.196875	1	1
7	0.196875	1	1
1	0.1125	1	1
14	0.1125	1	1
21	0.1125	1	1
7	0.1125	1	1
1	0.0708333	1	1
14	0.0708333	1	1
21	0.0708333	1	1
7	0.0708333	1	1
1	0.2875	1	1
14	0.2875	1	1
21	0.2875	1	1
7	0.2875	1	1
1	1.1375	0.5806	0
14	1.1375	0.3889	0
21	1.1375	0.2727	0
7	1.1375	0.48	0
1	1.21562	1	1
14	1.21562	1	1
21	1.21562	1	1
7	1.21562	1	1
1	0.70625	1	1
14	0.70625	1	1
21	0.70625	1	1
7	0.70625	1	1
1	0.116667	1	1
14	0.116667	1	1
21	0.116667	1	1
7	0.116667	1	1
1	0.15625	1	1
14	0.15625	1	1
21	0.15625	1	1
7	0.15625	1	1
1	0.325	1	1
14	0.325	1	1
21	0.325	1	1
7	0.325	1	1
1	0.9125	0.7097	0
14	0.9125	0.5	0
21	0.9125	0.3636	0
7	0.9125	0.64	0
1	6.01875	0.6452	0
14	6.01875	0.8889	0
21	6.01875	1	1
7	6.01875	0.72	0
1	3.25	0.6	0
14	3.25	0.5294	0
21	3.25	0.7	0
7	3.25	0.5	0
1	0.953125	0.9677	0
14	0.953125	0.9444	0
21	0.953125	1	1
7	0.953125	0.96	0
1	0.270833	1	1
14	0.270833	1	1
21	0.270833	1	1
7	0.270833	1	1
1	0.4625	1	1
14	0.4625	1	1
21	0.4625	1	1
7	0.4625	1	1
1	0.66875	1	1
14	0.66875	1	1
21	0.66875	1	1
7	0.66875	1	1
1	0.56875	0.871	0
14	0.56875	0.7778	0
21	0.56875	0.7273	0
7	0.56875	0.84	0
1	0.386628	1	1
14	0.386628	1	1
21	0.386628	1	1
7	0.386628	1	1
1	0.4125	1	1
14	0.4125	1	1
21	0.4125	1	1
7	0.4125	1	1
1	0.896875	1	1
14	0.896875	1	1
21	0.896875	1	1
7	0.896875	1	1
1	1.0625	1	1
14	1.0625	1	1
21	1.0625	1	1
7	1.0625	1	1
1	0.3625	0.4516	0
14	0.3625	0.2222	0
21	0.3625	0.2727	0
7	0.3625	0.32	0
1	0.10625	1	1
14	0.10625	1	1
21	0.10625	1	1
7	0.10625	1	1
1	0.166667	1	1
14	0.166667	1	1
21	0.166667	1	1
7	0.166667	1	1
1	0.345833	1	1
14	0.345833	1	1
21	0.345833	1	1
7	0.345833	1	1
1	0.1375	1	1
14	0.1375	1	1
21	0.1375	1	1
7	0.1375	1	1
1	0.5875	0.9667	0
14	0.5875	0.9412	0
21	0.5875	1	1
7	0.5875	0.9583	0
1	0.3875	0.6129	0
14	0.3875	0.3333	0
21	0.3875	0.1818	0
7	0.3875	0.52	0
1	0.025	0.4333	0
14	0.025	0.5294	0
21	0.025	0.7	0
7	0.025	0.4583	0
1	0.677155	0.9355	0
14	0.677155	0.8889	0
21	0.677155	1	1
7	0.677155	0.92	0
1	0.516667	1	1
14	0.516667	1	1
21	0.516667	1	1
7	0.516667	1	1
1	0.684375	1	1
14	0.684375	1	1
21	0.684375	1	1
7	0.684375	1	1
1	0.1875	1	1
14	0.1875	1	1
21	0.1875	1	1
7	0.1875	1	1
1	0.291667	1	1
14	0.291667	1	1
21	0.291667	1	1
7	0.291667	1	1
1	0.05	1	1
14	0.05	1	1
21	0.05	1	1
7	0.05	1	1
1	0.225	1	1
14	0.225	1	1
21	0.225	1	1
7	0.225	1	1
1	0.06875	1	1
14	0.06875	1	1
21	0.06875	1	1
7	0.06875	1	1
1	0.1875	1	1
14	0.1875	1	1
21	0.1875	1	1
7	0.1875	1	1
1	0.45	0.7742	0
14	0.45	0.6111	0
21	0.45	0.5455	0
7	0.45	0.72	0
1	0.1375	1	1
14	0.1375	1	1
21	0.1375	1	1
7	0.1375	1	1
1	0.5625	0.5484	0
14	0.5625	0.3889	0
21	0.5625	0.2727	0
7	0.5625	0.44	0
1	0.10625	1	1
14	0.10625	1	1
21	0.10625	1	1
7	0.10625	1	1
1	0.4625	1	1
14	0.4625	1	1
21	0.4625	1	1
7	0.4625	1	1
1	1.2375	1	1
14	1.2375	1	1
21	1.2375	1	1
7	1.2375	1	1
1	0.4375	0.7097	0
14	0.4375	0.5	0
21	0.4375	0.5455	0
7	0.4375	0.64	0
1	0.779167	0.6333	0
14	0.779167	0.6471	0
21	0.779167	1	1
7	0.779167	0.5417	0
1	1.2875	0.9677	0
14	1.2875	0.9444	0
21	1.2875	1	1
7	1.2875	0.96	0
1	0.4875	1	1
14	0.4875	1	1
21	0.4875	1	1
7	0.4875	1	1
1	1.39583	1	1
14	1.39583	1	1
21	1.39583	1	1
7	1.39583	1	1
1	0.45	1	1
14	0.45	1	1
21	0.45	1	1
7	0.45	1	1
