# Supplementary material for: Cold Ambient Temperature Promotes Nosema spp. Intensity in Honey Bees (Apis mellifera)
Source: Insects. 2017 Feb 9;8(1):20. doi: 10.3390/insects8010020 (PMC5371948; doi:10.3390/insects8010020)
Supplement: Supplementary file 1 [file insects-08-00020-s001.zip › Insects 2017, 8, 20-supplementary/Retschnig et al_dataset 3_Temperature.xlsx]

## Sheet: Data
Sampling month	Nosema spp. spore count (x106)	monthly average midday temperature °C
April 2011	0.075	23.04
April 2011	0.35	23.04
April 2011	0.475	23.04
April 2011	0.713	23.04
April 2011	0.213	23.08
April 2011	1.638	23.08
April 2011	1.738	23.08
April 2011	2.8	23.08
April 2011	0.263	23.13
April 2011	0.025	23.13
April 2011	0.025	23.13
April 2011	0.063	23.13
April 2011	0.1	23.13
April 2011	0.05	23.15
April 2011	0.1	23.15
April 2011	0.438	23.15
April 2011	1.35	23.15
April 2011	0.05	22.59
April 2011	0.075	22.59
April 2011	0.613	22.59
April 2011	0.113	23.44
April 2011	0.325	23.44
April 2011	0.35	23.44
April 2011	0.113	23.03
April 2011	1.075	23.03
April 2011	0.1	23.09
April 2011	0.363	23.09
April 2011	1.925	23.09
April 2011	2.05	23.09
April 2011	0.075	23.23
April 2011	0.225	23.23
April 2012	0.138	9.71
April 2012	0.3	9.71
April 2012	0.338	9.71
April 2012	0.675	9.71
April 2012	1.875	10.43
April 2012	2.875	10.43
April 2012	4.013	10.43
April 2012	4.238	10.43
April 2012	0.063	12.33
April 2012	0.075	12.33
April 2012	0.7	9.69
April 2012	0.913	9.69
April 2012	0.063	10.45
April 2012	0.313	9.77
April 2012	0.113	9.86
April 2012	0.338	9.86
April 2012	0.413	9.86
April 2012	0.413	9.86
April 2012	0.238	9.96
April 2012	1.025	9.96
April 2012	1.125	9.96
April 2012	1.488	9.96
April 2012	1.113	9.98
April 2012	1.813	9.98
April 2012	3.513	9.98
April 2012	6.288	9.98
April 2012	0.025	8.6
April 2012	0.375	9.98
April 2012	0.913	9.98
April 2012	1.05	9.98
August 2011	0.575	19.28
August 2011	0.113	21.56
August 2011	0.2	21.56
August 2011	0.075	22.22
August 2011	0.4	22.22
August 2011	0.513	22.22
August 2011	0.113	20.29
August 2011	0.125	20.29
August 2011	0.138	20.29
August 2011	0.2	20.29
August 2011	0.125	20.5
August 2011	0.075	20.46
August 2011	0.225	21.13
August 2011	0.55	21.13
August 2011	0.575	21.13
August 2011	1.05	21.13
August 2011	0.138	19
August 2011	0.1	20.18
August 2011	0.275	20.18
August 2011	1.113	19.78
August 2011	1.363	19.78
August 2012	0.05	26.58
August 2012	0.113	26.58
August 2012	0.15	26.58
August 2012	0.713	26.58
August 2012	0.475	19.41
August 2012	0.988	19.41
August 2012	1.238	19.41
August 2012	0.463	22.26
August 2012	0.513	22.3
August 2012	1.188	22.3
August 2012	2.293	21.57
August 2012	0.2	20.65
August 2012	0.15	20.92
August 2012	0.163	20.92
August 2012	0.338	20.92
August 2012	0.388	20.92
August 2012	0.438	20.57
August 2012	0.925	21.35
August 2012	1.7	21.35
August 2012	0.475	20.33
August 2012	0.913	20.33
August 2012	0.063	21.25
August 2012	0.063	21.25
August 2012	0.088	21.25
August 2012	0.163	22.88
August 2012	0.663	22.88
August 2012	0.85	22.88
August 2012	1.913	22.88
August 2012	0.188	19.29
Juli 2011	0.038	16.97
Juli 2011	0.6	16.97
Juli 2011	1.875	16.97
Juli 2011	2.463	16.97
Juli 2011	0.063	18.63
Juli 2011	0.088	18.63
Juli 2011	0.2	18.63
Juli 2011	0.025	19.9
Juli 2011	0.05	19.9
Juli 2011	0.063	19.9
Juli 2011	0.388	18.01
Juli 2011	0.088	17.41
Juli 2011	0.188	17.41
Juli 2011	0.225	17.41
Juli 2011	0.325	17.41
Juli 2011	0.038	16.97
Juli 2011	0.388	16.97
Juli 2011	0.413	16.97
Juli 2011	0.163	17.83
Juli 2011	0.275	17.83
Juli 2011	0.063	17.84
Juli 2011	0.038	17.92
Juli 2011	0.2	19.1
Juli 2011	0.438	19.1
Juli 2011	0.163	16.47
Juli 2011	0.438	16.47
Juli 2011	0.438	16.47
Juli 2011	0.038	18.46
Juli 2011	0.1	18.46
Juli 2011	0.463	16.93
Juli 2012	0.363	25.33
Juli 2012	0.45	25.33
Juli 2012	1.125	25.33
Juli 2012	1.325	25.33
Juli 2012	0.438	17.9
Juli 2012	0.675	17.9
Juli 2012	0.763	17.9
Juli 2012	1.3	17.9
Juli 2012	0.413	21.53
Juli 2012	0.138	21.83
Juli 2012	0.138	21.83
Juli 2012	0.188	21.83
Juli 2012	1	21.83
Juli 2012	0.113	19.4
Juli 2012	0.238	19.4
Juli 2012	0.3	19.4
Juli 2012	0.263	19.03
Juli 2012	0.163	19.9
Juli 2012	0.2	19.9
Juli 2012	0.263	19.9
Juli 2012	0.388	19.9
Juli 2012	0.075	19.39
Juli 2012	0.113	19.39
Juli 2012	0.038	20.72
Juli 2012	0.088	20.72
Juli 2012	0.15	20.72
Juli 2012	0.175	20.72
Juli 2012	0.25	21.17
Juli 2012	0.438	21.17
Juli 2012	0.55	21.17
Juli 2012	0.538	18.13
Juli 2012	0.613	18.13
Juli 2012	0.688	18.13
Juli 2012	0.9	18.13
Juli 2012	0.213	18.27
Juli 2012	1.5	18.27
Juli 2012	2.475	18.27
Juni 2011	0.375	16.67
Juni 2011	0.425	18.56
Juni 2011	0.988	18.56
Juni 2011	0.1	19.04
Juni 2011	0.113	19.04
Juni 2011	0.075	18.38
Juni 2011	0.213	17.44
Juni 2011	0.388	17.44
Juni 2011	0.463	17.44
Juni 2011	0.1	17.1
Juni 2011	0.175	17.1
Juni 2011	0.225	17.1
Juni 2011	0.163	18.48
Juni 2011	0.188	18.48
Juni 2011	0.325	18.48
Juni 2011	0.025	16.76
Juni 2011	0.188	16.76
Juni 2012	0.275	25.22
Juni 2012	0.75	25.22
Juni 2012	1.35	25.22
Juni 2012	1.688	25.22
Juni 2012	0.713	17.17
Juni 2012	0.9	17.17
Juni 2012	1.025	17.17
Juni 2012	1.225	17.17
Juni 2012	0.138	19.63
Juni 2012	0.225	19.63
Juni 2012	0.45	19.63
Juni 2012	0.313	21.16
Juni 2012	1	21.16
Juni 2012	0.038	19.71
Juni 2012	0.05	19.71
Juni 2012	0.263	19.71
Juni 2012	0.288	19.71
Juni 2012	0.349	20.16
Juni 2012	0.857	20.16
Juni 2012	0.113	19.09
Juni 2012	0.675	17.97
Juni 2012	0.788	17.97
Juni 2012	1.713	17.97
Juni 2012	0.038	18.91
Juni 2012	0.725	18.91
Juni 2012	0.088	20
Juni 2012	1.125	20
Juni 2012	0.025	19.2
Juni 2012	0.038	19.2
Juni 2012	0.05	19.2
Juni 2012	0.188	18.87
Juni 2012	0.413	18.87
Juni 2012	0.8	18.87
Juni 2012	0.025	20.04
Juni 2012	0.075	20.04
Juni 2012	0.3	20.04
Juni 2012	0.388	20.04
Juni 2012	0.25	20.06
Juni 2012	0.523	20.06
Juni 2012	0.025	18.04
Juni 2012	0.038	18.04
Juni 2012	1.488	18.04
Juni 2012	0.275	17.71
Juni 2012	0.538	17.71
Juni 2012	0.65	17.71
Juni 2013	0.513	18.87
Mai 2011	0.054	23.63
Mai 2011	0.688	23.63
Mai 2011	0.4	21.25
Mai 2011	0.675	21.25
Mai 2011	1.025	21.25
Mai 2011	2.763	21.25
Mai 2011	0.038	21.14
Mai 2011	0.138	21.14
Mai 2011	0.138	18.83
Mai 2011	0.188	18.83
Mai 2011	0.075	18.11
Mai 2011	0.138	18.11
Mai 2011	0.588	18.11
Mai 2011	0.088	19.2
Mai 2011	0.201	19.2
Mai 2011	0.488	19.2
Mai 2011	0.025	17.49
Mai 2011	0.363	17.49
Mai 2011	0.625	17.49
Mai 2011	1.188	18.57
Mai 2011	0.025	20.86
Mai 2011	0.213	20.86
Mai 2011	0.25	20.86
Mai 2011	0.088	16.98
Mai 2011	0.125	16.98
Mai 2011	0.05	20.86
Mai 2012	0.188	25.72
Mai 2012	0.4	25.72
Mai 2012	1.2	25.72
Mai 2012	1.213	25.72
Mai 2012	0.188	14.62
Mai 2012	0.25	14.62
Mai 2012	2.7	14.62
Mai 2012	3.113	14.62
Mai 2012	0.188	16.51
Mai 2012	0.838	16.51
Mai 2012	1.363	16.51
Mai 2012	1.425	16.51
Mai 2012	0.088	15.86
Mai 2012	0.238	15.86
Mai 2012	0.938	15.86
Mai 2012	1.625	15.86
Mai 2012	0.213	16.75
Mai 2012	0.375	15.83
Mai 2012	0.775	15.83
Mai 2012	2.088	15.83
Mai 2012	0.275	15.33
Mai 2012	6.013	15.33
Mai 2012	0.125	16.19
Mai 2012	0.225	16.19
Mai 2012	1.113	16.19
Mai 2012	0.313	14.6
Mai 2012	0.35	15.87
Mai 2012	0.613	15.87
Mai 2012	0.163	16.11
Mai 2012	0.338	16.11
Mai 2012	0.375	16.11
Mai 2012	0.663	16.11
Mai 2012	0.175	17.1
Mai 2012	0.5	17.1
Mai 2012	0.475	14.22
Mai 2012	0.634	14.22
Mai 2012	0.713	14.22
Mai 2012	0.888	14.22
Mai 2012	1.125	14.65
Mai 2012	1.45	14.65
Oktober 2011	0.025	9.83
Oktober 2011	0.025	9.83
Oktober 2011	0.713	10.94
Oktober 2011	1.563	10.94
Oktober 2011	0.763	10
Oktober 2011	0.363	9.42
Oktober 2011	0.263	10.08
Oktober 2011	0.275	9.69
Oktober 2011	0.325	9.69
Oktober 2011	0.663	9.69
Oktober 2011	0.363	8.25
Oktober 2011	0.563	10.21
Oktober 2012	0.2	12.24
Oktober 2012	0.45	12.24
Oktober 2012	0.525	12.24
Oktober 2012	1.275	11.12
Oktober 2012	2.488	11.12
Oktober 2012	0.438	11.13
Oktober 2012	1.388	11.13
Oktober 2012	0.3	11.71
Oktober 2012	0.3	11.71
Oktober 2012	1.825	11.71
Oktober 2012	0.438	10.13
Oktober 2012	0.05	12.16
Oktober 2012	1.088	12.16
Oktober 2012	0.388	8.88
Oktober 2012	0.45	11.15
Oktober 2012	0.438	10.47
September 2011	0.075	17.39
September 2011	0.65	17.39
September 2011	1.45	17.39
September 2011	0.125	18.47
September 2011	0.525	18.47
September 2011	0.025	18.67
September 2011	0.038	18.67
September 2011	0.063	18.67
September 2011	0.888	16.1
September 2011	0.1	17.13
September 2011	0.275	17.13
September 2011	0.288	17.13
September 2011	0.588	15.37
September 2012	0.863	18.86
September 2012	1.375	18.86
September 2012	2.088	18.86
September 2012	2.325	18.86
September 2012	0.363	15.01
September 2012	0.45	15.01
September 2012	0.613	16.12
September 2012	0.725	16.12
September 2012	0.238	16.9
September 2012	0.238	17.35
September 2012	0.2	15.05
September 2012	0.313	15.05
September 2012	0.425	14.76
September 2012	0.288	14.92
September 2012	0.313	16.89
September 2012	0.625	16.89
September 2012	2.25	16.89
September 2012	0.175	13.57
September 2012	0.225	13.57
September 2012	0.475	13.57
September 2012	0.088	15.84
September 2012	0.188	15.84
September 2012	0.238	14.67
September 2012	0.275	14.67
September 2012	0.838	14.67
Winter I 2011/2012	0.313	-3.71
Winter I 2011/2012	4.2	10.21
Winter I 2011/2012	4.55	10.21
Winter I 2011/2012	5.238	10.21
Winter I 2011/2012	10.088	10.21
Winter I 2011/2012	2.088	2.34
Winter I 2011/2012	3.413	2.34
Winter II 2012	0.025	8.69
Winter II 2012	0.238	8.69
Winter II 2012	0.4	9.46
